# Supplementary material for: Dissecting the Genetic Architecture of Phenology Affecting Adaptation of Spring Bread Wheat Genotypes to the Major Wheat-Producing Zones in India
Source: Front Plant Sci. 2022 Jul 6;13:920682. doi: 10.3389/fpls.2022.920682 (PMC9298574; doi:10.3389/fpls.2022.920682)
Supplement: Supplementary File 2 — Individual marker effect, position on each chromosome, and p-value with marker effect. [file Table_2.XLSX]

## Sheet: File F2
Supplementary file 2 Individual marker effect, position on each chromosome, p value with marker effect
Trait	Marker	Chr	Pos	p	add_effect	MarkerR2
Heading Jabalpur panel 2014	5B_556185926	5B	556185926	5.6368e-06	-1.1372	0.05244
Heading Jabalpur panel 2015	6B_190376868	6B	190376868	7.4914e-07	-1.1085	0.05728
Heading Jabalpur panel 2015	6B_191252216	6B	191252216	1.2795e-06	-1.0845	0.05504
Heading Jabalpur panel 2015	6B_219715718	6B	219715718	2.3079e-06	-1.0478	0.05259
Heading Jabalpur panel 2015	5A_570528289	5A	570528289	4.4452e-06	1.7621	0.04987
Heading Jabalpur panel 2015	6B_186319977	6B	186319977	6.1442e-06	-0.98953	0.04853
Heading Jabalpur panel 2015	7B_669973991	7B	669973991	8.2657e-06	0.87988	0.0473
Heading Jabalpur panel 2015	6B_228697710	6B	228697710	8.3043e-06	1.00884	0.04728
Heading Jabalpur panel 2015	5B_447567055	5B	447567055	8.7262e-06	-1.252	0.04707
Heading Jabalpur panel 2015	5B_689895400	5B	689895400	9.9111e-06	1.16654	0.04655
Heading Jabalpur panel 2015	6B_185171994	6B	185171994	9.9386e-06	0.99561	0.04654
Heading Jabalpur panel 2015	6B_224585504	6B	224585504	1.0142e-05	0.99759	0.04645
Heading Jabalpur panel 2015	6B_229054418	6B	229054418	1.1087e-05	-0.98961	0.04608
Heading Jabalpur panel 2016	5B_574145576	5B	574145576	7.2077e-08	1.78115	0.0692
Heading Jabalpur panel 2016	5A_580935013	5A	580935013	2.3367e-07	2.79069	0.06409
Heading Jabalpur panel 2016	3B_777688779	3B	777688779	9.7468e-06	-1.2548	0.04805
Heading Jabalpur panel 2017	7A_266640411	7A	266640411	7.6942e-07	0.76913	0.05685
Heading Jabalpur panel 2018	5B_567647671	5B	567647671	1.2487e-09	1.55269	0.08442
Heading Jabalpur panel 2018	5B_566674836	5B	566674836	2.5658e-08	1.70081	0.07153
Heading Jabalpur panel 2018	5B_574145576	5B	574145576	2.9916e-08	1.76639	0.07088
Heading Jabalpur panel 2018	5B_568515593	5B	568515593	3.649e-08	1.58696	0.07004
Heading Jabalpur panel 2018	5B_571635082	5B	571635082	4.0798e-08	1.55308	0.06957
Heading Jabalpur panel 2018	5B_571321876	5B	571321876	4.83e-08	-1.5786	0.06885
Heading Jabalpur panel 2018	5B_567507153	5B	567507153	1.0987e-07	1.47487	0.06539
Heading Jabalpur panel 2018	5B_583910468	5B	583910468	2.1698e-07	-1.4969	0.06252
Heading Jabalpur panel 2018	5B_569889755	5B	569889755	2.9763e-07	1.57448	0.0612
Heading Jabalpur panel 2018	5B_570824048	5B	570824048	4.7825e-07	-1.4734	0.05921
Heading Jabalpur panel 2018	5B_571213548	5B	571213548	6.6824e-07	-1.6249	0.05781
Heading Jabalpur panel 2018	5B_594614262	5B	594614262	1.1312e-06	1.34472	0.05561
Heading Jabalpur panel 2018	5B_565985738	5B	565985738	1.635e-06	1.5446	0.05407
Heading Jabalpur panel 2018	5B_595649946	5B	595649946	2.1668e-06	1.31201	0.0529
Heading Jabalpur panel 2018	5B_592791845	5B	592791845	2.2974e-06	1.37596	0.05266
Heading Jabalpur panel 2018	5B_569083742	5B	569083742	3.3296e-06	1.52036	0.05111
Heading Jabalpur panel 2018	5B_568678349	5B	568678349	4.5159e-06	1.3418	0.04985
Heading Jabalpur panel 2018	5B_565939209	5B	565939209	5.9082e-06	-1.3566	0.04873
Heading Jabalpur panel 2018	5B_592797418	5B	592797418	9.0439e-06	-1.3718	0.04697
Heading Jabalpur panel 2018	5B_556185926	5B	556185926	9.0488e-06	-1.1919	0.04697
Heading Jabalpur panel 2018	5B_596648516	5B	596648516	9.2545e-06	-1.3178	0.04687
Heading Jabalpur panel 2018	5B_561282306	5B	561282306	1.041e-05	-1.3235	0.04639
Heading Jabalpur panel 2018	5B_557138254	5B	557138254	1.1548e-05	1.18809	0.04596
Heading Jabalpur panel 2018	5B_596948341	5B	596948341	1.1958e-05	1.00649	0.04581
Heading Jabalpur panel 2019	5B_574145576	5B	574145576	2.4772e-11	1.94936	0.09726
Heading Jabalpur panel 2019	5B_569889755	5B	569889755	1.8776e-10	1.68389	0.08884
Heading Jabalpur panel 2019	5B_576445730	5B	576445730	1.7646e-08	-1.8705	0.0702
Heading Jabalpur panel 2019	5B_571213548	5B	571213548	5.1197e-08	-1.6432	0.06587
Heading Jabalpur panel 2019	5B_586862827	5B	586862827	5.4823e-08	1.61207	0.0656
Heading Jabalpur panel 2019	5B_576348143	5B	576348143	6.41e-08	1.58668	0.06496
Heading Jabalpur panel 2019	5B_568515593	5B	568515593	7.2012e-08	1.58384	0.06449
Heading Jabalpur panel 2019	5B_562371212	5B	562371212	7.3058e-08	-1.6294	0.06443
Heading Jabalpur panel 2019	5B_586805570	5B	586805570	7.6311e-08	-1.6468	0.06426
Heading Jabalpur panel 2019	5B_582834253	5B	582834253	8.3447e-08	-1.573	0.0639
Heading Jabalpur panel 2019	5B_576445786	5B	576445786	9.3521e-08	1.72649	0.06344
Heading Jabalpur panel 2019	5B_571635082	5B	571635082	1.0599e-07	1.59934	0.06293
Heading Jabalpur panel 2019	5B_571199142	5B	571199142	1.4005e-07	-1.5732	0.0618
Heading Jabalpur panel 2019	5B_565985738	5B	565985738	1.6418e-07	1.53744	0.06116
Heading Jabalpur panel 2019	5B_566674836	5B	566674836	2.1036e-07	1.52815	0.06016
Heading Jabalpur panel 2019	5B_589681420	5B	589681420	2.5497e-07	-1.5525	0.05939
Heading Jabalpur panel 2019	5B_590463161	5B	590463161	3.2666e-07	1.55027	0.05839
Heading Jabalpur panel 2019	5B_592797418	5B	592797418	4.1491e-07	-1.5145	0.05743
Heading Jabalpur panel 2019	5B_594155067	5B	594155067	4.1759e-07	1.48264	0.0574
Heading Jabalpur panel 2019	5B_586610468	5B	586610468	4.2217e-07	-1.5032	0.05736
Heading Jabalpur panel 2019	5B_582974222	5B	582974222	4.7244e-07	1.50469	0.05691
Heading Jabalpur panel 2019	5B_565939209	5B	565939209	4.9761e-07	-1.4128	0.0567
Heading Jabalpur panel 2019	5B_589118383	5B	589118383	5.5901e-07	1.37385	0.05623
Heading Jabalpur panel 2019	5B_594614262	5B	594614262	5.5963e-07	1.43799	0.05623
Heading Jabalpur panel 2019	5B_561282306	5B	561282306	5.9608e-07	-1.4883	0.05598
Heading Jabalpur panel 2019	5B_589459465	5B	589459465	6.1553e-07	-1.383	0.05585
Heading Jabalpur panel 2019	5B_575270556	5B	575270556	1.2536e-06	1.66184	0.053
Heading Jabalpur panel 2019	5B_590557005	5B	590557005	1.3148e-06	1.45256	0.0528
Heading Jabalpur panel 2019	5B_592792409	5B	592792409	1.3392e-06	1.47836	0.05273
Heading Jabalpur panel 2019	5B_598146772	5B	598146772	1.3486e-06	1.31077	0.0527
Heading Jabalpur panel 2019	5B_559045199	5B	559045199	1.5555e-06	-1.4287	0.05213
Heading Jabalpur panel 2019	5B_560652383	5B	560652383	1.7238e-06	-1.4371	0.05172
Heading Jabalpur panel 2019	5B_595131483	5B	595131483	1.8474e-06	-1.3953	0.05144
Heading Jabalpur panel 2019	3D_562906853	3D	562906853	1.982e-06	-0.042345	0.05116
Heading Jabalpur panel 2019	5B_596398496	5B	596398496	2.1069e-06	-1.3824	0.05092
Heading Jabalpur panel 2019	5B_582830486	5B	582830486	2.8585e-06	1.49508	0.0497
Heading Jabalpur panel 2019	5B_591830635	5B	591830635	2.9825e-06	1.43855	0.04953
Heading Jabalpur panel 2019	5B_596948341	5B	596948341	3.7123e-06	1.27898	0.04866
Heading Jabalpur panel 2019	5B_595052159	5B	595052159	3.7621e-06	-1.348	0.04861
Heading Jabalpur panel 2019	5B_597098833	5B	597098833	3.8528e-06	1.21354	0.04851
Heading Jabalpur panel 2019	5B_569083742	5B	569083742	4.1293e-06	1.60776	0.04824
Heading Jabalpur panel 2019	5B_557927509	5B	557927509	4.6475e-06	1.31295	0.04776
Heading Jabalpur panel 2019	5B_594913947	5B	594913947	4.6597e-06	1.36677	0.04775
Heading Jabalpur panel 2019	5B_587122771	5B	587122771	4.8092e-06	1.38512	0.04763
Heading Jabalpur panel 2019	5B_593137406	5B	593137406	4.9513e-06	-1.3399	0.04751
Heading Jabalpur panel 2019	5B_593016847	5B	593016847	5.0823e-06	-1.3845	0.04741
Heading Jabalpur panel 2019	5B_562646635	5B	562646635	5.6242e-06	-1.1517	0.04701
Heading Jabalpur panel 2019	5B_596680975	5B	596680975	5.6983e-06	-1.3064	0.04695
Heading Jabalpur panel 2019	5B_598089424	5B	598089424	5.7032e-06	-1.156	0.04695
Heading Jabalpur panel 2019	5B_589896374	5B	589896374	6.2748e-06	-1.2605	0.04657
Heading Jabalpur panel 2019	5B_598930049	5B	598930049	6.9634e-06	1.24919	0.04616
Heading Jabalpur panel 2019	5B_592791845	5B	592791845	6.9799e-06	1.38842	0.04615
Heading Jabalpur panel 2019	5B_591184260	5B	591184260	7.0587e-06	-1.3754	0.0461
Heading Jabalpur panel 2019	5B_560523124	5B	560523124	7.1436e-06	-1.3246	0.04605
Heading Jabalpur panel 2019	5B_567647671	5B	567647671	8.2017e-06	1.47062	0.04551
Heading Jabalpur panel 2019	5B_591148862	5B	591148862	9.1033e-06	1.3196	0.04509
Heading Jabalpur panel 2019	5B_592797386	5B	592797386	1.0083e-05	1.35987	0.04469
Heading Jabalpur panel 2019	5B_588266110	5B	588266110	1.0157e-05	1.31275	0.04466
Heading Jabalpur panel 2020	5B_575270556	5B	575270556	4.8932e-09	1.90935	0.07331
Heading Jabalpur panel 2020	5B_576348143	5B	576348143	3.0118e-08	1.75952	0.06612
Heading Jabalpur panel 2020	5B_574145576	5B	574145576	3.5409e-08	1.44733	0.06548
Heading Jabalpur panel 2020	5B_576445730	5B	576445730	1.157e-07	-1.6913	0.06082
Heading Jabalpur panel 2020	5B_576445786	5B	576445786	1.5443e-07	1.67589	0.05969
Heading Jabalpur panel 2020	5B_586610468	5B	586610468	2.6974e-07	-1.4546	0.05751
Heading Jabalpur panel 2020	5B_586805570	5B	586805570	3.1166e-07	-1.5608	0.05694
Heading Jabalpur panel 2020	5B_558332429	5B	558332429	4.0204e-07	-1.4409	0.05595
Heading Jabalpur panel 2020	5B_586715328	5B	586715328	5.3469e-07	1.6413	0.05484
Heading Jabalpur panel 2020	5B_562371212	5B	562371212	7.121e-07	-1.5319	0.05372
Heading Jabalpur panel 2020	5B_587122771	5B	587122771	8.9085e-07	1.44044	0.05285
Heading Jabalpur panel 2020	5B_571213548	5B	571213548	1.1623e-06	-1.2868	0.05181
Heading Jabalpur panel 2020	5B_585984583	5B	585984583	1.1939e-06	1.67565	0.05171
Heading Jabalpur panel 2020	5B_571635082	5B	571635082	1.8274e-06	1.43745	0.05005
Heading Jabalpur panel 2020	5B_557138254	5B	557138254	2.2212e-06	1.39855	0.0493
Heading Jabalpur panel 2020	5B_583910468	5B	583910468	4.8688e-06	-1.3907	0.04625
Heading Jabalpur panel 2020	5B_566674836	5B	566674836	5.9768e-06	1.23745	0.04546
Heading Jabalpur panel 2020	5B_551671290	5B	551671290	6.5028e-06	-1.2064	0.04514
Heading Jabalpur panel 2020	5B_582830486	5B	582830486	6.8015e-06	1.39387	0.04496
Heading Jabalpur panel 2020	5B_561282306	5B	561282306	7.4055e-06	-1.2961	0.04463
Heading Jabalpur panel 2020	5B_586862827	5B	586862827	8.0916e-06	1.35238	0.04429
Heading Jabalpur panel 2020	5B_560652383	5B	560652383	8.4401e-06	-1.3383	0.04413
Heading Jabalpur panel 2020	5B_568515593	5B	568515593	8.9743e-06	1.24056	0.04389
Heading Jabalpur panel 2020	2D_82143828	2D	82143828	9.1416e-06	0.61096	0.04382
Heading Jabalpur panel 2020	5B_557927509	5B	557927509	9.3305e-06	1.33647	0.04374
Heading Jabalpur panel 2020	5B_584851722	5B	584851722	9.9585e-06	-1.4952	0.04349
Heading Jabalpur panel 2020	5B_565985738	5B	565985738	1.0602e-05	1.18132	0.04325
Heading Jabalpur panel 2020	5B_565939209	5B	565939209	1.1671e-05	-1.2655	0.04288
Heading Jabalpur panel 2021	5B_574145576	5B	574145576	5.15e-13	1.72673	0.12316
Heading Jabalpur panel 2021	5B_575270556	5B	575270556	4.5e-11	1.69752	0.10273
Heading Jabalpur panel 2021	5B_576348143	5B	576348143	6.57e-11	1.66554	0.10101
Heading Jabalpur panel 2021	5B_582834253	5B	582834253	1.53e-10	-1.5	0.09721
Heading Jabalpur panel 2021	5B_582830486	5B	582830486	1.14e-09	1.43425	0.08817
Heading Jabalpur panel 2021	5B_576445786	5B	576445786	2.13e-09	1.49416	0.08539
Heading Jabalpur panel 2021	5B_576445730	5B	576445730	2.48e-09	-1.53	0.08472
Heading Jabalpur panel 2021	5B_582974222	5B	582974222	3.46e-09	1.32386	0.08324
Heading Jabalpur panel 2021	5B_562371212	5B	562371212	8.75e-09	-1.45	0.07912
Heading Jabalpur panel 2021	5B_583910468	5B	583910468	2.01e-08	-1.33	0.07543
Heading Jabalpur panel 2021	5B_586862827	5B	586862827	8.05e-08	1.30876	0.06933
Heading Jabalpur panel 2021	5B_557138172	5B	557138172	1.05e-07	1.33693	0.06815
Heading Jabalpur panel 2021	5B_557927509	5B	557927509	1.67e-07	1.23814	0.06614
Heading Jabalpur panel 2021	7D_55920290	7D	55920290	1.73e-07	-0.987	0.06598
Heading Jabalpur panel 2021	5B_549777627	5B	549777627	2.5e-07	-1.28	0.06437
Heading Jabalpur panel 2021	5B_586610468	5B	586610468	2.53e-07	-1.23	0.06431
Heading Jabalpur panel 2021	5B_550910513	5B	550910513	3.2e-07	-1.18	0.06329
Heading Jabalpur panel 2021	5B_559200003	5B	559200003	9.69e-07	1.30757	0.05846
Heading Jabalpur panel 2021	5B_589896374	5B	589896374	1.04e-06	-1.08	0.05815
Heading Jabalpur panel 2021	5B_586805570	5B	586805570	1.67e-06	-1.17	0.05609
Heading Jabalpur panel 2021	5B_558332429	5B	558332429	1.69e-06	-1.11	0.05606
Heading Jabalpur panel 2021	5B_557138254	5B	557138254	2.01e-06	1.10133	0.0553
Heading Jabalpur panel 2021	5B_559045199	5B	559045199	2.15e-06	-1.23	0.05502
Heading Jabalpur panel 2021	5B_586715328	5B	586715328	2.29e-06	1.1784	0.05474
Heading Jabalpur panel 2021	5B_560523124	5B	560523124	2.41e-06	-1.13	0.05451
Heading Jabalpur panel 2021	5B_589459465	5B	589459465	2.57e-06	-1.11	0.05423
Heading Jabalpur panel 2021	5B_587122771	5B	587122771	3.85e-06	1.15412	0.05249
Heading Jabalpur panel 2021	5B_589118383	5B	589118383	4.47e-06	1.13714	0.05185
Heading Jabalpur panel 2021	5B_561282306	5B	561282306	5e-06	-1.11	0.05136
Heading Jabalpur panel 2021	5B_589681420	5B	589681420	5.57e-06	-1.15	0.05089
Heading Jabalpur panel 2021	5B_590463161	5B	590463161	5.78e-06	1.08945	0.05073
Heading Jabalpur panel 2021	5B_594913947	5B	594913947	5.83e-06	1.04722	0.0507
Heading Jabalpur panel 2021	5B_554810601	5B	554810601	5.99e-06	-1.06	0.05058
Heading Jabalpur panel 2021	5B_549730988	5B	549730988	6.48e-06	-1.06	0.05024
Heading Jabalpur panel 2021	5B_566674836	5B	566674836	6.85e-06	1.02064	0.05
Heading Jabalpur panel 2021	7D_58369927	7D	58369927	7.2e-06	0.94183	0.04978
Heading Jabalpur panel 2021	5B_590557005	5B	590557005	8.9e-06	1.05862	0.04888
Heading Jabalpur panel 2021	5B_583381089	5B	583381089	9.5e-06	1.06384	0.04859
Heading Jabalpur panel 2021	7D_58633321	7D	58633321	1.02e-05	-0.954	0.04828
Heading Jabalpur panel 2021	7D_57904794	7D	57904794	1.08e-05	-0.955	0.04805
Heading Jabalpur panel 2021	5B_595064962	5B	595064962	1.09e-05	-0.99	0.04799
Heading Jabalpur panel 2021	7D_55486522	7D	55486522	1.09e-05	-0.951	0.04799
Heading Ludhiana panel 2014	6B_500814324	6B	500814324	3.1106e-05	1.3208	4.482
Heading Ludhiana panel 2014	5A_503945747	5A	503945747	0.00017809	0.18264	3.714
Heading Ludhiana panel 2014	2B_646960588	2B	646960588	0.00019261	0.49473	3.68
Heading Ludhiana panel 2014	2D_621881479	2D	621881479	0.00030432	1.1716	3.48
Heading Ludhiana panel 2014	2B_131832565	2B	131832565	0.00032326	0.96483	3.453
Heading Ludhiana panel 2014	5B_657589398	5B	657589398	0.00033504	1.06407	3.438
Heading Ludhiana panel 2014	7A_79913741	7A	79913741	0.00035601	0.3566	3.411
Heading Ludhiana panel 2014	7B_615663099	7B	615663099	0.00036684	0.48071	3.398
Heading Ludhiana panel 2014	5B_516474577	5B	516474577	0.00044676	0.18247	3.312
Heading Ludhiana panel 2014	7B_159621048	7B	159621048	0.00045203	0.21009	3.307
Heading Ludhiana panel 2014	5B_517250223	5B	517250223	0.00046608	0.15112	3.293
Heading Ludhiana panel 2014	2A_756949358	2A	756949358	0.00069351	0.29972	3.12
Heading Ludhiana panel 2014	7B_603658942	7B	603658942	0.00071964	0.40973	3.104
Heading Ludhiana panel 2014	6A_232302906	6A	232302906	0.00076994	0.89805	3.075
Heading Ludhiana panel 2014	7B_625078158	7B	625078158	0.00078594	0.61561	3.066
Heading Ludhiana panel 2014	7B_675346396	7B	675346396	0.00082114	0.68195	3.047
Heading Ludhiana panel 2014	2B_58723224	2B	58723224	0.00084111	1.13758	3.036
Heading Ludhiana panel 2014	7A_115788478	7A	115788478	0.00085974	0.30032	3.027
Heading Ludhiana panel 2014	2B_636771059	2B	636771059	0.00086626	0.30742	3.023
Heading Ludhiana panel 2014	7D_615479098	7D	615479098	0.00086887	0.53457	3.022
Heading Ludhiana panel 2014	7A_65090371	7A	65090371	0.00087029	0.42605	3.021
Heading Ludhiana panel 2014	6A_602970532	6A	602970532	0.00087522	0.07007	3.019
Heading Ludhiana panel 2014	UN_35635181	UN	35635181	0.00089859	0.36421	3.007
Heading Ludhiana panel 2014	2B_777838413	2B	777838413	0.00094582	0.25937	2.985
Heading Ludhiana panel 2014	5B_680345846	5B	680345846	0.00094856	0.75772	2.984
Heading Ludhiana panel 2014	3D_28958970	3D	28958970	0.00096685	0.96125	2.976
Heading Ludhiana panel 2014	5A_510985487	5A	510985487	0.0011	0.65265	2.919
Heading Ludhiana panel 2014	6B_131606946	6B	131606946	0.00115	0.78825	2.899
Heading Ludhiana panel 2014	2A_713447687	2A	713447687	0.00119	0.84669	2.884
Heading Ludhiana panel 2014	3B_495235838	3B	495235838	0.00121	0.62375	2.876
Heading Ludhiana panel 2014	6A_108365172	6A	108365172	0.00133	0.6352	2.836
Heading Ludhiana panel 2014	5B_657437148	5B	657437148	0.00135	0.90024	2.83
Heading Ludhiana panel 2014	7B_742379862	7B	742379862	0.00135	0.18938	2.829
Heading Ludhiana panel 2014	2B_19371527	2B	19371527	0.00158	0.20175	2.761
Heading Ludhiana panel 2014	2A_756611398	2A	756611398	0.00166	0.41748	2.74
Heading Ludhiana panel 2014	3B_602586685	3B	602586685	0.00171	0.31594	2.728
Heading Ludhiana panel 2014	7A_603132473	7A	603132473	0.00171	0.014196	2.729
Heading Ludhiana panel 2014	6A_613579951	6A	613579951	0.00177	0.72508	2.714
Heading Ludhiana panel 2014	2A_142425784	2A	142425784	0.00179	0.022561	2.708
Heading Ludhiana panel 2014	1B_292130635	1B	292130635	0.0018	0.60177	2.706
Heading Ludhiana panel 2014	1B_289347266	1B	289347266	0.00184	0.60645	2.697
Heading Ludhiana panel 2014	6A_93205668	6A	93205668	0.0019	1.1207	2.682
Heading Ludhiana panel 2014	7D_6136243	7D	6136243	0.0019	0.8152	2.683
Heading Ludhiana panel 2014	6A_22554889	6A	22554889	0.00191	0.40894	2.68
Heading Ludhiana panel 2014	4B_379469817	4B	379469817	0.00199	0.56938	2.662
Heading Ludhiana panel 2014	2D_607136755	2D	607136755	0.00202	0.01738	2.655
Heading Ludhiana panel 2014	3D_421319081	3D	421319081	0.00206	0.35796	2.647
Heading Ludhiana panel 2014	6B_716386299	6B	716386299	0.00206	0.847	2.647
Heading Ludhiana panel 2014	7A_16302867	7A	16302867	0.00211	0.45114	2.638
Heading Ludhiana panel 2014	3A_58045470	3A	58045470	0.00213	0.22757	2.632
Heading Ludhiana panel 2014	2B_24887574	2B	24887574	0.00231	0.1961	2.597
Heading Ludhiana panel 2014	7B_739421824	7B	739421824	0.00236	0.39656	2.589
Heading Ludhiana panel 2014	7B_622040831	7B	622040831	0.00237	0.5336	2.585
Heading Ludhiana panel 2014	1B_293340033	1B	293340033	0.00238	0.5627	2.584
Heading Ludhiana panel 2014	UN_93029355	UN	93029355	0.00239	0.57643	2.583
Heading Ludhiana panel 2014	5B_622542497	5B	622542497	0.00241	0.22768	2.58
Heading Ludhiana panel 2014	2B_565068522	2B	565068522	0.00249	0.0408	2.565
Heading Ludhiana panel 2014	1B_18357127	1B	18357127	0.00254	0.39258	2.555
Heading Ludhiana panel 2014	5A_552513933	5A	552513933	0.00255	1.1184	2.554
Heading Ludhiana panel 2014	3B_498727561	3B	498727561	0.00257	0.37042	2.551
Heading Ludhiana panel 2014	7A_49169846	7A	49169846	0.00257	0.18231	2.551
Heading Ludhiana panel 2014	3A_737867602	3A	737867602	0.00263	0.64622	2.541
Heading Ludhiana panel 2014	3B_502748979	3B	502748979	0.00263	0.45969	2.541
Heading Ludhiana panel 2014	6A_14386770	6A	14386770	0.00263	0.17947	2.541
Heading Ludhiana panel 2014	7B_708997792	7B	708997792	0.00271	0.63857	2.529
Heading Ludhiana panel 2014	3B_819029043	3B	819029043	0.00272	0.1555	2.526
Heading Ludhiana panel 2014	6B_502310222	6B	502310222	0.00272	0.6387	2.527
Heading Ludhiana panel 2014	7B_6375181	7B	6375181	0.00278	0.84505	2.517
Heading Ludhiana panel 2014	5A_509569487	5A	509569487	0.00279	0.2314	2.516
Heading Ludhiana panel 2014	2A_715384327	2A	715384327	0.00283	0.69881	2.509
Heading Ludhiana panel 2014	2B_20955470	2B	20955470	0.00291	0.05748	2.497
Heading Ludhiana panel 2014	6B_127471445	6B	127471445	0.00298	0.78949	2.487
Heading Ludhiana panel 2014	2D_15967462	2D	15967462	0.00306	0.36803	2.476
Heading Ludhiana panel 2014	6A_91330138	6A	91330138	0.00307	1.03922	2.474
Heading Ludhiana panel 2014	3A_196716714	3A	196716714	0.00309	0.44187	2.471
Heading Ludhiana panel 2014	7B_613779914	7B	613779914	0.00312	0.42049	2.468
Heading Ludhiana panel 2014	1B_78966361	1B	78966361	0.00315	0.94566	2.464
Heading Ludhiana panel 2014	2B_716290118	2B	716290118	0.00315	0.52868	2.462
Heading Ludhiana panel 2014	3B_503989630	3B	503989630	0.00317	0.41829	2.46
Heading Ludhiana panel 2014	5B_636988091	5B	636988091	0.00321	0.42676	2.455
Heading Ludhiana panel 2014	2B_133948913	2B	133948913	0.00324	0.50905	2.451
Heading Ludhiana panel 2014	5A_680628817	5A	680628817	0.00333	0.52396	2.439
Heading Ludhiana panel 2014	7A_734318588	7A	734318588	0.00342	0.22432	2.427
Heading Ludhiana panel 2014	6B_10881547	6B	10881547	0.00347	0.57272	2.422
Heading Ludhiana panel 2014	6B_10881553	6B	10881553	0.00347	0.57272	2.422
Heading Ludhiana panel 2014	7A_75397968	7A	75397968	0.00348	0.090819	2.42
Heading Ludhiana panel 2014	2B_663132703	2B	663132703	0.00351	0.2705	2.416
Heading Ludhiana panel 2014	7B_745160896	7B	745160896	0.00353	0.19865	2.413
Heading Ludhiana panel 2014	1B_564717970	1B	564717970	0.00379	0.59018	2.383
Heading Ludhiana panel 2014	2B_53295873	2B	53295873	0.00379	0.42291	2.383
Heading Ludhiana panel 2014	7D_617734064	7D	617734064	0.00385	0.58897	2.377
Heading Ludhiana panel 2014	3B_508926131	3B	508926131	0.00386	0.45657	2.375
Heading Ludhiana panel 2014	4A_704511905	4A	704511905	0.0039	0.054338	2.371
Heading Ludhiana panel 2014	7B_621767054	7B	621767054	0.00392	0.5492	2.368
Heading Ludhiana panel 2014	7B_742362374	7B	742362374	0.00392	0.00967	2.369
Heading Ludhiana panel 2014	2B_546278333	2B	546278333	0.00394	0.73585	2.367
Heading Ludhiana panel 2014	5B_679821453	5B	679821453	0.00395	0.84667	2.365
Heading Ludhiana panel 2014	2A_32876062	2A	32876062	0.00396	0.084573	2.364
Heading Ludhiana panel 2014	1B_686206877	1B	686206877	0.00397	0.15026	2.362
Heading Ludhiana panel 2014	7B_716425400	7B	716425400	0.00399	0.36273	2.361
Heading Ludhiana panel 2014	4B_564207593	4B	564207593	0.00411	0.19265	2.348
Heading Ludhiana panel 2014	3D_553375710	3D	553375710	0.00422	0.1875	2.337
Heading Ludhiana panel 2014	6A_52180703	6A	52180703	0.00422	0.28388	2.337
Heading Ludhiana panel 2014	3A_520618285	3A	520618285	0.00423	0.08316	2.335
Heading Ludhiana panel 2014	3D_179533184	3D	179533184	0.00423	0.62084	2.335
Heading Ludhiana panel 2014	6A_27338490	6A	27338490	0.0043	0.5858	2.328
Heading Ludhiana panel 2014	6A_602970519	6A	602970519	0.00431	0.17873	2.327
Heading Ludhiana panel 2014	6B_119979934	6B	119979934	0.00446	0.037244	2.313
Heading Ludhiana panel 2014	5B_622619442	5B	622619442	0.00449	0.24813	2.309
Heading Ludhiana panel 2014	UN_465861416	UN	465861416	0.0045	0.33254	2.308
Heading Ludhiana panel 2014	3A_736739616	3A	736739616	0.00453	0.2684	2.306
Heading Ludhiana panel 2014	6B_631193272	6B	631193272	0.00456	0.49058	2.303
Heading Ludhiana panel 2014	1A_74306561	1A	74306561	0.00459	0.64431	2.3
Heading Ludhiana panel 2014	3B_41546283	3B	41546283	0.00459	0.3951	2.3
Heading Ludhiana panel 2014	3B_591918254	3B	591918254	0.00459	0.17266	2.3
Heading Ludhiana panel 2014	5A_505689607	5A	505689607	0.00459	0.15931	2.3
Heading Ludhiana panel 2014	3B_31326316	3B	31326316	0.00461	0.30893	2.298
Heading Ludhiana panel 2014	3B_131315517	3B	131315517	0.00462	0.87984	2.298
Heading Ludhiana panel 2014	7A_71631637	7A	71631637	0.00462	0.50455	2.297
Heading Ludhiana panel 2014	6D_433939129	6D	433939129	0.00468	0.1953	2.292
Heading Ludhiana panel 2014	2B_708236373	2B	708236373	0.00469	0.5935	2.291
Heading Ludhiana panel 2014	7A_40019537	7A	40019537	0.00474	0.33306	2.286
Heading Ludhiana panel 2014	7D_621203940	7D	621203940	0.00474	0.54541	2.286
Heading Ludhiana panel 2014	6B_707307713	6B	707307713	0.00481	0.69313	2.28
Heading Ludhiana panel 2014	6B_32591594	6B	32591594	0.00491	0.27094	2.271
Heading Ludhiana panel 2014	2B_115354494	2B	115354494	0.00492	0	1.686
Heading Ludhiana panel 2014	3D_612711317	3D	612711317	0.00493	0.35057	2.27
Heading Ludhiana panel 2014	6B_84729829	6B	84729829	0.00506	0.80666	2.258
Heading Ludhiana panel 2014	2B_2241284	2B	2241284	0.00508	0.31647	2.256
Heading Ludhiana panel 2014	5B_640142120	5B	640142120	0.00509	0.6854	2.256
Heading Ludhiana panel 2014	2B_255263470	2B	255263470	0.00512	0.37781	2.253
Heading Ludhiana panel 2014	7B_2505688	7B	2505688	0.00512	0.78144	2.253
Heading Ludhiana panel 2014	UN_450910363	UN	450910363	0.00514	0.55681	2.251
Heading Ludhiana panel 2014	4B_20588325	4B	20588325	0.00515	0.4642	2.251
Heading Ludhiana panel 2014	7D_616564902	7D	616564902	0.00527	1.1058	2.24
Heading Ludhiana panel 2014	3A_58926867	3A	58926867	0.00533	0.31265	2.236
Heading Ludhiana panel 2014	1D_3756690	1D	3756690	0.00538	0.19811	2.232
Heading Ludhiana panel 2014	2B_593248602	2B	593248602	0.00544	0.40876	2.227
Heading Ludhiana panel 2014	4B_577694805	4B	577694805	0.00546	0.18038	2.225
Heading Ludhiana panel 2014	1A_41054531	1A	41054531	0.00547	0.15767	2.224
Heading Ludhiana panel 2014	3A_67348475	3A	67348475	0.00556	0.42142	2.218
Heading Ludhiana panel 2014	2B_2241264	2B	2241264	0.00558	0.11093	2.216
Heading Ludhiana panel 2014	5B_641410830	5B	641410830	0.00559	0.17911	2.215
Heading Ludhiana panel 2014	6A_438756940	6A	438756940	0.00561	0.23555	2.214
Heading Ludhiana panel 2014	5B_566324297	5B	566324297	0.00569	0.94604	2.207
Heading Ludhiana panel 2014	2D_405866816	2D	405866816	0.00574	0.60442	2.204
Heading Ludhiana panel 2014	2A_711828719	2A	711828719	0.00581	0.80297	2.199
Heading Ludhiana panel 2014	2B_714465985	2B	714465985	0.00586	0.48953	2.195
Heading Ludhiana panel 2014	2B_4577087	2B	4577087	0.00614	0.26455	2.174
Heading Ludhiana panel 2014	7B_11703747	7B	11703747	0.00619	0.073269	2.171
Heading Ludhiana panel 2014	6D_107954359	6D	107954359	0.0062	0.19042	2.17
Heading Ludhiana panel 2014	4A_109357507	4A	109357507	0.00623	0.56674	2.169
Heading Ludhiana panel 2014	7B_613830006	7B	613830006	0.00636	0.59188	2.159
Heading Ludhiana panel 2014	1A_4206845	1A	4206845	0.0064	0.09731	2.157
Heading Ludhiana panel 2014	2D_42097013	2D	42097013	0.00648	0.71179	2.152
Heading Ludhiana panel 2014	5B_679746034	5B	679746034	0.00649	0.75242	2.151
Heading Ludhiana panel 2014	2A_755807991	2A	755807991	0.0065	0.077471	2.15
Heading Ludhiana panel 2014	2B_71594345	2B	71594345	0.00653	0.21807	2.148
Heading Ludhiana panel 2014	7A_90336792	7A	90336792	0.0066	0.13276	2.143
Heading Ludhiana panel 2014	3D_249961027	3D	249961027	0.00668	0.5851	2.138
Heading Ludhiana panel 2014	2A_755068015	2A	755068015	0.00674	0.18673	2.134
Heading Ludhiana panel 2014	5A_680628476	5A	680628476	0.00678	0.59464	2.132
Heading Ludhiana panel 2014	7A_701239213	7A	701239213	0.00679	0.01808	2.131
Heading Ludhiana panel 2014	7D_383150589	7D	383150589	0.00686	0.02933	2.126
Heading Ludhiana panel 2014	2A_58956464	2A	58956464	0.00706	0.53489	2.114
Heading Ludhiana panel 2014	5A_561121102	5A	561121102	0.00709	0.59969	2.112
Heading Ludhiana panel 2014	UN_37217171	UN	37217171	0.0072	0.04175	2.106
Heading Ludhiana panel 2014	1B_566183896	1B	566183896	0.00725	0.33856	2.103
Heading Ludhiana panel 2014	5B_679342769	5B	679342769	0.00726	0.5878	2.102
Heading Ludhiana panel 2014	6B_91046878	6B	91046878	0.00727	0.56441	2.101
Heading Ludhiana panel 2014	2D_151928554	2D	151928554	0.00728	0.11515	2.101
Heading Ludhiana panel 2014	3B_376479332	3B	376479332	0.00729	0.11162	2.1
Heading Ludhiana panel 2014	7D_59096036	7D	59096036	0.00743	0.37989	2.092
Heading Ludhiana panel 2014	2A_711468178	2A	711468178	0.00748	0.45642	2.089
Heading Ludhiana panel 2014	2B_110481531	2B	110481531	0.00748	0.91928	2.089
Heading Ludhiana panel 2014	7A_40135920	7A	40135920	0.00757	0.15601	2.084
Heading Ludhiana panel 2014	1B_16918908	1B	16918908	0.00761	1.07344	2.082
Heading Ludhiana panel 2014	1B_572077620	1B	572077620	0.00771	0.02765	2.076
Heading Ludhiana panel 2014	3B_584151978	3B	584151978	0.00775	0.5165	2.074
Heading Ludhiana panel 2014	7B_711427912	7B	711427912	0.0078	0.1693	2.071
Heading Ludhiana panel 2014	UN_293689025	UN	293689025	0.00782	0.71483	2.07
Heading Ludhiana panel 2014	1A_572725764	1A	572725764	0.00784	0.12978	2.069
Heading Ludhiana panel 2014	5A_511963634	5A	511963634	0.00784	0.50352	2.069
Heading Ludhiana panel 2014	6A_455317638	6A	455317638	0.00786	0.27499	2.068
Heading Ludhiana panel 2014	7A_717262580	7A	717262580	0.00788	0.30649	2.067
Heading Ludhiana panel 2014	4A_106928595	4A	106928595	0.00789	0.71019	2.066
Heading Ludhiana panel 2014	5B_576348143	5B	576348143	0.00791	0.06168	2.065
Heading Ludhiana panel 2014	5B_504868108	5B	504868108	0.00796	0.57844	2.063
Heading Ludhiana panel 2014	7B_600651574	7B	600651574	0.00808	0.43282	2.056
Heading Ludhiana panel 2014	3A_478166110	3A	478166110	0.00812	0.05241	2.054
Heading Ludhiana panel 2014	6B_17000615	6B	17000615	0.00816	0.22923	2.052
Heading Ludhiana panel 2014	2B_709419466	2B	709419466	0.0082	0.35845	2.05
Heading Ludhiana panel 2014	3B_819747485	3B	819747485	0.0082	0.08727	2.05
Heading Ludhiana panel 2014	3B_506852970	3B	506852970	0.00823	0.43295	2.048
Heading Ludhiana panel 2014	5A_347893268	5A	347893268	0.00828	0.26715	2.045
Heading Ludhiana panel 2014	4D_7202974	4D	7202974	0.00832	0.91325	2.043
Heading Ludhiana panel 2014	2B_675714722	2B	675714722	0.00836	0.02594	2.041
Heading Ludhiana panel 2014	6B_80781234	6B	80781234	0.0084	0.68816	2.04
Heading Ludhiana panel 2014	3B_495699070	3B	495699070	0.00842	0.20572	2.039
Heading Ludhiana panel 2014	7B_7181180	7B	7181180	0.00848	0.27721	2.035
Heading Ludhiana panel 2014	2A_755679347	2A	755679347	0.00872	0.31989	2.023
Heading Ludhiana panel 2014	7A_22981667	7A	22981667	0.00882	0.027332	2.019
Heading Ludhiana panel 2014	6A_23959762	6A	23959762	0.00884	0.54808	2.017
Heading Ludhiana panel 2014	3B_138627285	3B	138627285	0.00894	0.51706	2.012
Heading Ludhiana panel 2014	6A_614479611	6A	614479611	0.00897	0.51505	2.011
Heading Ludhiana panel 2014	7A_81928135	7A	81928135	0.00899	0.45441	2.01
Heading Ludhiana panel 2014	3B_663727388	3B	663727388	0.00908	0.42184	2.006
Heading Ludhiana panel 2014	3D_392119384	3D	392119384	0.00913	0.38015	2.004
Heading Ludhiana panel 2014	6B_34687372	6B	34687372	0.00914	0.43656	2.003
Heading Ludhiana panel 2014	2B_716260749	2B	716260749	0.00919	0.62976	2.001
Heading Ludhiana panel 2014	2D_62386540	2D	62386540	0.00927	0.47533	1.997
Heading Ludhiana panel 2014	7A_7811667	7A	7811667	0.00929	0.7554	1.996
Heading Ludhiana panel 2014	7B_594053919	7B	594053919	0.00929	0.54777	1.996
Heading Ludhiana panel 2014	2D_45161755	2D	45161755	0.00937	0.6005	1.992
Heading Ludhiana panel 2014	5A_9516628	5A	9516628	0.00948	0.63544	1.987
Heading Ludhiana panel 2014	7A_68774152	7A	68774152	0.0096	0.1499	1.982
Heading Ludhiana panel 2014	3B_502865772	3B	502865772	0.00961	0.41956	1.981
Heading Ludhiana panel 2014	6D_3986221	6D	3986221	0.00969	0.07816	1.978
Heading Ludhiana panel 2014	1A_38715697	1A	38715697	0.0097	0.38238	1.978
Heading Ludhiana panel 2014	5A_671478896	5A	671478896	0.00972	0.50361	1.976
Heading Ludhiana panel 2014	7B_711414091	7B	711414091	0.00973	0.6484	1.976
Heading Ludhiana panel 2014	6D_2074744	6D	2074744	0.00976	0.02655	1.974
Heading Ludhiana panel 2014	7A_82511471	7A	82511471	0.00982	0.38575	1.972
Heading Ludhiana panel 2014	3B_587433781	3B	587433781	0.00987	0.44271	1.97
Heading Ludhiana panel 2014	2A_707747712	2A	707747712	0.00992	0.84972	1.967
Heading Ludhiana panel 2014	2A_32914014	2A	32914014	0.00993	0.04215	1.967
Heading Ludhiana panel 2015	2B_56134146	2B	56134146	7.7094e-09	-0.95532	0.07559
Heading Ludhiana panel 2015	2B_57683037	2B	57683037	1.1712e-06	-0.87592	0.05471
Heading Ludhiana panel 2015	2B_59094836	2B	59094836	1.0395e-05	-0.69342	0.04576
Heading Ludhiana panel 2015	2B_53667024	2B	53667024	1.1217e-05	0.7985	0.04545
Heading Ludhiana panel 2016	7B_316570727	7B	316570727	4.5183e-08	-1.4664	0.07029
Heading Ludhiana panel 2016	7B_297834911	7B	297834911	1.1751e-07	-1.3911	0.06619
Heading Ludhiana panel 2016	7B_273046322	7B	273046322	2.6751e-07	1.40452	0.06267
Heading Ludhiana panel 2016	7B_150561154	7B	150561154	9.7953e-07	1.31657	0.05714
Heading Ludhiana panel 2016	5B_574145576	5B	574145576	1.3507e-06	1.17852	0.05577
Heading Ludhiana panel 2016	7B_305603805	7B	305603805	2.1885e-06	1.28289	0.05373
Heading Ludhiana panel 2016	7B_126541591	7B	126541591	2.8026e-06	1.49993	0.05268
Heading Ludhiana panel 2016	7B_87527738	7B	87527738	5.1633e-06	1.47114	0.0501
Heading Ludhiana panel 2016	7B_85150865	7B	85150865	6.8898e-06	1.42414	0.04888
Heading Ludhiana panel 2016	7B_225761175	7B	225761175	7.3538e-06	1.24212	0.04861
Heading Ludhiana panel 2016	7B_153794329	7B	153794329	9.0976e-06	1.10041	0.04771
Heading Ludhiana panel 2016	7B_138127806	7B	138127806	9.2541e-06	0.97673	0.04764
Heading Ludhiana panel 2016	7B_223178621	7B	223178621	9.4157e-06	-1.1773	0.04756
Heading Ludhiana panel 2016	7B_198743889	7B	198743889	9.7152e-06	1.20544	0.04743
Heading Ludhiana panel 2016	7B_138257129	7B	138257129	1.011e-05	0.96386	0.04727
Heading Ludhiana panel 2017	2B_56134146	2B	56134146	8.9809e-07	-1.1854	0.05569
Heading Ludhiana panel 2017	3A_21112167	3A	21112167	6.164e-06	-0.80447	0.0478
Heading Ludhiana panel 2017	2B_59220162	2B	59220162	6.8698e-06	-0.94021	0.04736
Heading Ludhiana panel 2017	2B_59584538	2B	59584538	7.3249e-06	-0.9681	0.0471
Heading Ludhiana panel 2017	2B_59176600	2B	59176600	9.0444e-06	-0.95313	0.04624
Heading Ludhiana panel 2018	2B_56134146	2B	56134146	5.8552e-22	-2.0731	0.21099
Heading Ludhiana panel 2018	2B_59094836	2B	59094836	7.0799e-18	-1.8435	0.16715
Heading Ludhiana panel 2018	2B_59220243	2B	59220243	2.3813e-17	1.82565	0.16161
Heading Ludhiana panel 2018	2B_59584538	2B	59584538	1.5722e-16	-1.7237	0.15305
Heading Ludhiana panel 2018	2B_59220162	2B	59220162	3.3715e-16	-1.7332	0.14961
Heading Ludhiana panel 2018	2B_53115766	2B	53115766	1.4631e-13	1.71198	0.12258
Heading Ludhiana panel 2018	2B_58298863	2B	58298863	2.5047e-13	-1.5171	0.12021
Heading Ludhiana panel 2018	2B_53667024	2B	53667024	4.6097e-13	1.70074	0.11754
Heading Ludhiana panel 2018	2B_59176600	2B	59176600	6.5042e-13	-1.5554	0.11603
Heading Ludhiana panel 2018	2B_57683037	2B	57683037	5.1669e-12	-1.7187	0.10701
Heading Ludhiana panel 2018	2B_53295873	2B	53295873	8.5911e-12	1.51657	0.10481
Heading Ludhiana panel 2018	2B_58748696	2B	58748696	2.9118e-11	1.3692	0.09954
Heading Ludhiana panel 2018	2B_58671534	2B	58671534	9.6841e-11	1.41744	0.09438
Heading Ludhiana panel 2018	2B_58537974	2B	58537974	9.7005e-10	1.27658	0.08455
Heading Ludhiana panel 2018	2B_51227491	2B	51227491	1.3609e-09	-1.477	0.08312
Heading Ludhiana panel 2018	2B_53051679	2B	53051679	3.5634e-09	1.41163	0.07904
Heading Ludhiana panel 2018	2B_50520458	2B	50520458	4.2734e-09	1.29677	0.07828
Heading Ludhiana panel 2018	2B_43232877	2B	43232877	5.8949e-09	-1.44	0.07692
Heading Ludhiana panel 2018	2B_45349379	2B	45349379	1.188e-08	-1.2099	0.07397
Heading Ludhiana panel 2018	2B_49906750	2B	49906750	1.2075e-08	1.27363	0.0739
Heading Ludhiana panel 2018	2B_58748723	2B	58748723	1.3142e-08	1.33439	0.07355
Heading Ludhiana panel 2018	2B_44584048	2B	44584048	2.267e-08	1.17284	0.07126
Heading Ludhiana panel 2018	2B_59759961	2B	59759961	2.5242e-08	1.16829	0.07081
Heading Ludhiana panel 2018	2B_50715982	2B	50715982	3.7125e-08	1.15811	0.06919
Heading Ludhiana panel 2018	2B_44897490	2B	44897490	4.9218e-08	1.12126	0.06801
Heading Ludhiana panel 2018	2B_44953199	2B	44953199	5.1566e-08	1.1256	0.06782
Heading Ludhiana panel 2018	2B_26310149	2B	26310149	9.0482e-08	0.77112	0.06547
Heading Ludhiana panel 2018	2B_50409830	2B	50409830	9.5679e-08	1.17346	0.06524
Heading Ludhiana panel 2018	2B_52118174	2B	52118174	2.7278e-07	1.16452	0.06088
Heading Ludhiana panel 2018	2B_26497256	2B	26497256	3.1055e-07	0.70778	0.06034
Heading Ludhiana panel 2018	2B_52350552	2B	52350552	5.4199e-07	-1.1456	0.05803
Heading Ludhiana panel 2018	2B_50735473	2B	50735473	5.9892e-07	-0.95343	0.05762
Heading Ludhiana panel 2018	4A_684814200	4A	684814200	2.887e-06	-0.66436	0.05113
Heading Ludhiana panel 2018	2B_49980887	2B	49980887	5.5635e-06	-1.0511	0.04844
Heading Ludhiana panel 2019	2B_797278603	2B	797278603	1.1115e-06	-1.018	0.05247
Heading Ludhiana panel 2019	2B_56134146	2B	56134146	2.0899e-06	-0.96033	0.05
Heading Ludhiana panel 2019	5B_595280342	5B	595280342	8.9961e-06	-0.74501	0.04429
Heading Ludhiana panel 2019	5B_569889755	5B	569889755	9.3909e-06	0.86578	0.04412
Heading Ludhiana panel 2019	5B_562646635	5B	562646635	1.155e-05	-0.79216	0.04332
Heading Ludhiana panel 2020	7D_57904794	7D	57904794	8.3579e-08	-0.86749	0.06186
Heading Ludhiana panel 2020	7D_55446953	7D	55446953	4.1845e-07	0.9896	0.05558
Heading Ludhiana panel 2020	7D_57775472	7D	57775472	5.5866e-07	0.90014	0.05445
Heading Ludhiana panel 2020	7A_174693955	7A	174693955	9.3397e-07	-0.16896	0.05246
Heading Ludhiana panel 2020	7D_55920290	7D	55920290	1.5469e-06	-0.92292	0.05051
Heading Ludhiana panel 2020	7D_58369927	7D	58369927	2.5681e-06	0.95502	0.04855
Heading Ludhiana panel 2020	7D_55529933	7D	55529933	4.4995e-06	-0.85836	0.04638
Heading Ludhiana panel 2020	7D_58486999	7D	58486999	4.982e-06	0.88332	0.04599
Heading Ludhiana panel 2020	3D_56844252	3D	56844252	5.3599e-06	1.01734	0.04571
Heading Ludhiana panel 2020	7D_58206696	7D	58206696	5.4615e-06	0.91077	0.04563
Heading Ludhiana panel 2020	7D_56296098	7D	56296098	5.5065e-06	0.84972	0.0456
Heading Ludhiana panel 2020	7D_47848266	7D	47848266	8.6069e-06	0.74992	0.04388
Heading Ludhiana panel 2021	4D_134691363	4D	134691363	1.51e-06	0.97762	0.05586
Heading Ludhiana panel 2021	4D_108499424	4D	108499424	1.85e-06	-1.2	0.05501
Heading Ludhiana panel 2021	4D_219583689	4D	219583689	1.85e-06	1.20058	0.05501
Heading Ludhiana panel 2021	4D_326863509	4D	326863509	1.85e-06	1.20058	0.05501
Heading Ludhiana panel 2021	4D_331814539	4D	331814539	1.85e-06	1.20058	0.05501
Heading Ludhiana panel 2021	4D_335712333	4D	335712333	1.85e-06	-1.2	0.05501
Heading Ludhiana panel 2021	4D_356888860	4D	356888860	1.85e-06	-1.2	0.05501
Heading Ludhiana panel 2021	4D_368596770	4D	368596770	1.85e-06	1.20058	0.05501
Heading Ludhiana panel 2021	2B_59220162	2B	59220162	2.24e-06	-0.897	0.05418
Heading Ludhiana panel 2021	4D_271305583	4D	271305583	6.45e-06	1.63107	0.04966
Heading Ludhiana panel 2021	2B_56134146	2B	56134146	8.47e-06	-0.953	0.04851
Heading Ludhiana panel 2021	4D_61853654	4D	61853654	9.25e-06	1.45211	0.04813
Heading Ludhiana panel 2021	4D_274236662	4D	274236662	9.25e-06	1.45211	0.04813
Heading Pusa panel 2016	5A_580935013	5A	580935013	3.1741e-07	4.3852	0.06216
Heading Pusa panel 2017	5B_586610468	5B	586610468	4.0365e-10	-1.7533	0.08818
Heading Pusa panel 2017	5B_575270556	5B	575270556	3.6889e-08	1.69081	0.06914
Heading Pusa panel 2017	5B_582830486	5B	582830486	3.8577e-07	1.42401	0.05938
Heading Pusa panel 2017	5B_582974222	5B	582974222	8.3505e-07	1.45889	0.05619
Heading Pusa panel 2017	5B_586805570	5B	586805570	1.1319e-06	-1.4356	0.05494
Heading Pusa panel 2017	5B_586862827	5B	586862827	1.7862e-06	1.40138	0.05306
Heading Pusa panel 2017	5B_583381089	5B	583381089	1.8836e-06	1.47716	0.05284
Heading Pusa panel 2017	5B_574145576	5B	574145576	2.3764e-06	1.29568	0.05189
Heading Pusa panel 2017	5B_576348143	5B	576348143	6.2102e-06	1.34787	0.04794
Heading Pusa panel 2017	5B_582834253	5B	582834253	6.7374e-06	-1.3194	0.04761
Heading Pusa panel 2017	6A_559740187	6A	559740187	7.5428e-06	-1.0822	0.04715
Heading Pusa panel 2018	5B_574145576	5B	574145576	9.0766e-13	1.76342	0.11655
Heading Pusa panel 2018	5B_569889755	5B	569889755	7.3028e-11	1.57302	0.09723
Heading Pusa panel 2018	5B_571635082	5B	571635082	9.121e-11	1.69794	0.09626
Heading Pusa panel 2018	5B_568515593	5B	568515593	1.1627e-10	1.4973	0.0952
Heading Pusa panel 2018	5B_566674836	5B	566674836	1.6403e-10	1.53426	0.09371
Heading Pusa panel 2018	5B_583910468	5B	583910468	7.3044e-10	-1.5503	0.08723
Heading Pusa panel 2018	5B_571321876	5B	571321876	7.8885e-10	-1.5504	0.0869
Heading Pusa panel 2018	5B_567647671	5B	567647671	8.8951e-10	1.51517	0.08638
Heading Pusa panel 2018	5B_595649946	5B	595649946	1.0653e-09	1.35828	0.0856
Heading Pusa panel 2018	5B_592792409	5B	592792409	1.5995e-09	1.40397	0.08385
Heading Pusa panel 2018	5B_594155067	5B	594155067	2.237e-09	1.38524	0.0824
Heading Pusa panel 2018	5B_594913947	5B	594913947	2.3807e-09	1.34173	0.08213
Heading Pusa panel 2018	5B_593016847	5B	593016847	2.455e-09	-1.3837	0.082
Heading Pusa panel 2018	5B_571213548	5B	571213548	2.5025e-09	-1.5821	0.08192
Heading Pusa panel 2018	5B_560523124	5B	560523124	2.6309e-09	-1.4401	0.0817
Heading Pusa panel 2018	5B_594614262	5B	594614262	2.7365e-09	1.37288	0.08154
Heading Pusa panel 2018	5B_593137406	5B	593137406	2.9643e-09	-1.3805	0.08119
Heading Pusa panel 2018	5B_565985738	5B	565985738	3.1238e-09	1.48443	0.08097
Heading Pusa panel 2018	5B_591830635	5B	591830635	3.4119e-09	1.35554	0.08059
Heading Pusa panel 2018	5B_595131483	5B	595131483	4.025e-09	-1.2518	0.07988
Heading Pusa panel 2018	5B_595064962	5B	595064962	4.4091e-09	-1.3321	0.07949
Heading Pusa panel 2018	5B_561282306	5B	561282306	6.1956e-09	-1.4897	0.07803
Heading Pusa panel 2018	5B_591184260	5B	591184260	7.4774e-09	-1.3304	0.07722
Heading Pusa panel 2018	5B_596648516	5B	596648516	9.9649e-09	-1.2555	0.07599
Heading Pusa panel 2018	5B_586862827	5B	586862827	1.0053e-08	1.27824	0.07595
Heading Pusa panel 2018	5B_582974222	5B	582974222	1.0249e-08	1.37235	0.07587
Heading Pusa panel 2018	5B_590557005	5B	590557005	1.047e-08	1.31581	0.07578
Heading Pusa panel 2018	5B_589896374	5B	589896374	1.2132e-08	-1.2919	0.07515
Heading Pusa panel 2018	5B_561296413	5B	561296413	1.2961e-08	-1.4941	0.07487
Heading Pusa panel 2018	5B_569083742	5B	569083742	1.588e-08	1.42537	0.074
Heading Pusa panel 2018	5B_596648484	5B	596648484	1.632e-08	1.1934	0.07388
Heading Pusa panel 2018	5B_571199142	5B	571199142	1.6433e-08	-1.4448	0.07385
Heading Pusa panel 2018	5B_567507153	5B	567507153	1.8514e-08	1.39402	0.07334
Heading Pusa panel 2018	5B_586715328	5B	586715328	2.032e-08	1.44851	0.07295
Heading Pusa panel 2018	5B_560652383	5B	560652383	2.5762e-08	-1.4534	0.07194
Heading Pusa panel 2018	5B_592797386	5B	592797386	2.915e-08	1.29378	0.07141
Heading Pusa panel 2018	5B_575270556	5B	575270556	3.2482e-08	1.52313	0.07095
Heading Pusa panel 2018	5B_592797418	5B	592797418	3.2613e-08	-1.3059	0.07093
Heading Pusa panel 2018	5B_591148862	5B	591148862	3.5158e-08	1.22067	0.07061
Heading Pusa panel 2018	5B_568678349	5B	568678349	4.2025e-08	1.33924	0.06985
Heading Pusa panel 2018	5B_570824048	5B	570824048	4.9344e-08	-1.349	0.06917
Heading Pusa panel 2018	5B_589350108	5B	589350108	5.2809e-08	1.17317	0.06888
Heading Pusa panel 2018	5B_562371212	5B	562371212	5.2967e-08	-1.4516	0.06887
Heading Pusa panel 2018	5B_586610468	5B	586610468	7.2933e-08	-1.243	0.06751
Heading Pusa panel 2018	5B_592791845	5B	592791845	7.6211e-08	1.26196	0.06732
Heading Pusa panel 2018	5B_588266110	5B	588266110	9.6945e-08	1.39475	0.0663
Heading Pusa panel 2018	5B_565939209	5B	565939209	1.0138e-07	-1.351	0.06611
Heading Pusa panel 2018	5B_556185926	5B	556185926	1.1033e-07	-1.2515	0.06575
Heading Pusa panel 2018	5B_595052159	5B	595052159	1.5588e-07	-1.1665	0.06429
Heading Pusa panel 2018	5B_576348143	5B	576348143	1.7418e-07	1.26927	0.06382
Heading Pusa panel 2018	5B_557138254	5B	557138254	2.0383e-07	1.32162	0.06316
Heading Pusa panel 2018	5B_589118383	5B	589118383	2.1139e-07	1.19058	0.063
Heading Pusa panel 2018	5B_596680975	5B	596680975	2.3222e-07	-1.1107	0.0626
Heading Pusa panel 2018	5B_596680994	5B	596680994	2.539e-07	-1.1139	0.06223
Heading Pusa panel 2018	5B_582830486	5B	582830486	2.7184e-07	1.20522	0.06194
Heading Pusa panel 2018	5B_576445730	5B	576445730	3.0019e-07	-1.2448	0.06152
Heading Pusa panel 2018	5B_582834253	5B	582834253	3.076e-07	-1.2309	0.06142
Heading Pusa panel 2018	5B_596398496	5B	596398496	3.8294e-07	-1.1356	0.06049
Heading Pusa panel 2018	5B_586805570	5B	586805570	5.0118e-07	-1.1873	0.05936
Heading Pusa panel 2018	5B_596948341	5B	596948341	6.3063e-07	1.03353	0.05839
Heading Pusa panel 2018	5B_589459465	5B	589459465	6.5111e-07	-1.1374	0.05826
Heading Pusa panel 2018	5B_584851722	5B	584851722	8.1328e-07	-1.361	0.05732
Heading Pusa panel 2018	5B_597098833	5B	597098833	9.215e-07	1.05004	0.0568
Heading Pusa panel 2018	5B_558332429	5B	558332429	1.0639e-06	-1.1963	0.05619
Heading Pusa panel 2018	5B_585984583	5B	585984583	1.2354e-06	1.30818	0.05557
Heading Pusa panel 2018	5B_583381089	5B	583381089	1.2581e-06	1.21261	0.05549
Heading Pusa panel 2018	5B_550910513	5B	550910513	1.508e-06	-1.1275	0.05473
Heading Pusa panel 2018	5B_589681420	5B	589681420	2.1647e-06	-1.1473	0.05322
Heading Pusa panel 2018	5B_576445786	5B	576445786	2.371e-06	1.2219	0.05283
Heading Pusa panel 2018	5B_590463161	5B	590463161	2.5942e-06	1.12059	0.05246
Heading Pusa panel 2018	5B_554810601	5B	554810601	3.0912e-06	-1.1581	0.05172
Heading Pusa panel 2018	5B_559200003	5B	559200003	3.6481e-06	1.23677	0.05103
Heading Pusa panel 2018	5B_552860736	5B	552860736	4.1342e-06	1.15155	0.05051
Heading Pusa panel 2018	5B_587122771	5B	587122771	5.2032e-06	1.09641	0.04955
Heading Pusa panel 2018	5B_549777627	5B	549777627	6.4845e-06	-1.1395	0.04863
Heading Pusa panel 2018	5B_610372912	5B	610372912	7.7186e-06	-1.108	0.04791
Heading Pusa panel 2018	5B_549730988	5B	549730988	8.8458e-06	-1.2112	0.04734
Heading Pusa panel 2018	5B_603881915	5B	603881915	9.3951e-06	1.03619	0.04709
Heading Pusa panel 2018	5B_557927509	5B	557927509	1.1745e-05	1.1563	0.04616
Heading Pusa panel 2019	5B_574145576	5B	574145576	3.8047e-12	2.07977	0.10411
Heading Pusa panel 2019	5B_569889755	5B	569889755	4.5695e-11	1.95236	0.09381
Heading Pusa panel 2019	5B_571199142	5B	571199142	6.2819e-11	-1.9952	0.0925
Heading Pusa panel 2019	5B_571213548	5B	571213548	1.0576e-10	-1.9976	0.09035
Heading Pusa panel 2019	5B_566674836	5B	566674836	1.8638e-10	1.89116	0.08803
Heading Pusa panel 2019	5B_571635082	5B	571635082	4.7817e-10	1.92103	0.08417
Heading Pusa panel 2019	5B_565985738	5B	565985738	4.9818e-10	1.85203	0.08401
Heading Pusa panel 2019	5B_565939209	5B	565939209	6.0617e-10	-1.7104	0.0832
Heading Pusa panel 2019	5B_568515593	5B	568515593	1.091e-09	1.83909	0.08081
Heading Pusa panel 2019	5B_582834253	5B	582834253	1.6861e-09	-1.8765	0.07904
Heading Pusa panel 2019	5B_586862827	5B	586862827	5.5714e-09	1.69743	0.07419
Heading Pusa panel 2019	5B_576348143	5B	576348143	5.998e-09	1.86057	0.07389
Heading Pusa panel 2019	5B_582830486	5B	582830486	1.0805e-08	1.8136	0.07151
Heading Pusa panel 2019	5B_567507153	5B	567507153	1.2631e-08	1.86049	0.07088
Heading Pusa panel 2019	5B_570824048	5B	570824048	1.5759e-08	-1.7193	0.06999
Heading Pusa panel 2019	5B_560652383	5B	560652383	1.752e-08	-1.6836	0.06956
Heading Pusa panel 2019	5B_562371212	5B	562371212	2.4821e-08	-1.734	0.06816
Heading Pusa panel 2019	5B_561282306	5B	561282306	3.2192e-08	-1.6917	0.06711
Heading Pusa panel 2019	5B_576445786	5B	576445786	3.4037e-08	1.81892	0.06689
Heading Pusa panel 2019	5B_567647671	5B	567647671	3.9604e-08	1.86758	0.06628
Heading Pusa panel 2019	5B_586805570	5B	586805570	4.0059e-08	-1.7619	0.06623
Heading Pusa panel 2019	5B_569083742	5B	569083742	4.2591e-08	1.94867	0.06599
Heading Pusa panel 2019	5B_582974222	5B	582974222	4.7059e-08	1.68178	0.06559
Heading Pusa panel 2019	5B_576445730	5B	576445730	5.8231e-08	-1.8651	0.06473
Heading Pusa panel 2019	5B_560523124	5B	560523124	6.6073e-08	-1.6282	0.06423
Heading Pusa panel 2019	5B_571321876	5B	571321876	7.0974e-08	-1.9453	0.06394
Heading Pusa panel 2019	5B_559045199	5B	559045199	1.0698e-07	-1.7894	0.0623
Heading Pusa panel 2019	5B_594155067	5B	594155067	1.4224e-07	1.50174	0.06116
Heading Pusa panel 2019	5B_586610468	5B	586610468	1.4501e-07	-1.6094	0.06108
Heading Pusa panel 2019	5B_575270556	5B	575270556	1.5159e-07	1.92016	0.0609
Heading Pusa panel 2019	5B_568678349	5B	568678349	1.6915e-07	1.7489	0.06046
Heading Pusa panel 2019	5B_589681420	5B	589681420	3.0932e-07	-1.5877	0.05806
Heading Pusa panel 2019	5B_557927509	5B	557927509	4.3266e-07	1.47265	0.05672
Heading Pusa panel 2019	5B_588266110	5B	588266110	5.1302e-07	1.6441	0.05604
Heading Pusa panel 2019	5B_557138172	5B	557138172	5.1533e-07	1.59511	0.05602
Heading Pusa panel 2019	5B_589459465	5B	589459465	5.2553e-07	-1.5421	0.05595
Heading Pusa panel 2019	5B_593016847	5B	593016847	6.0615e-07	-1.5268	0.05538
Heading Pusa panel 2019	5B_583910468	5B	583910468	6.2369e-07	-1.5688	0.05526
Heading Pusa panel 2019	5B_586715328	5B	586715328	6.4152e-07	1.52038	0.05515
Heading Pusa panel 2019	5B_591830635	5B	591830635	7.2487e-07	1.5651	0.05467
Heading Pusa panel 2019	5B_561296413	5B	561296413	9.5984e-07	-1.8459	0.05355
Heading Pusa panel 2019	5B_594913947	5B	594913947	1.0696e-06	1.4166	0.05312
Heading Pusa panel 2019	5B_590463161	5B	590463161	1.3842e-06	1.51375	0.0521
Heading Pusa panel 2019	5B_591148862	5B	591148862	1.4902e-06	1.46591	0.05181
Heading Pusa panel 2019	5B_562453115	5B	562453115	1.5424e-06	1.13918	0.05167
Heading Pusa panel 2019	5B_596948341	5B	596948341	1.5866e-06	1.31992	0.05156
Heading Pusa panel 2019	5B_559200003	5B	559200003	1.7376e-06	1.83311	0.0512
Heading Pusa panel 2019	5B_589118383	5B	589118383	1.7823e-06	1.45533	0.0511
Heading Pusa panel 2019	5B_558332429	5B	558332429	1.7904e-06	-1.3709	0.05108
Heading Pusa panel 2019	5B_594614262	5B	594614262	1.8191e-06	1.4082	0.05102
Heading Pusa panel 2019	5B_595052159	5B	595052159	2.5779e-06	-1.4467	0.04964
Heading Pusa panel 2019	5B_590557005	5B	590557005	2.5794e-06	1.45139	0.04964
Heading Pusa panel 2019	5B_592797386	5B	592797386	3.4208e-06	1.45829	0.04852
Heading Pusa panel 2019	5B_556185926	5B	556185926	3.7934e-06	-1.2767	0.04811
Heading Pusa panel 2019	5B_589896374	5B	589896374	3.8614e-06	-1.4112	0.04804
Heading Pusa panel 2019	5B_557138254	5B	557138254	4.357e-06	1.39647	0.04757
Heading Pusa panel 2019	5B_592792409	5B	592792409	5.0248e-06	1.46064	0.047
Heading Pusa panel 2019	5B_591184260	5B	591184260	5.4434e-06	-1.4094	0.04669
Heading Pusa panel 2019	5B_595064962	5B	595064962	6.3174e-06	-1.4039	0.0461
Heading Pusa panel 2019	5B_562646635	5B	562646635	6.7269e-06	-1.1531	0.04585
Heading Pusa panel 2019	5B_593137406	5B	593137406	6.758e-06	-1.3068	0.04584
Heading Pusa panel 2019	5B_587122771	5B	587122771	6.8714e-06	1.39323	0.04577
Heading Pusa panel 2019	5B_595131483	5B	595131483	7.8435e-06	-1.3708	0.04525
Heading Pusa panel 2019	5B_592797418	5B	592797418	8.0573e-06	-1.4004	0.04514
Heading Pusa panel 2019	5B_596398496	5B	596398496	8.7495e-06	-1.3575	0.04482
Heading Pusa panel 2019	5B_562872131	5B	562872131	9.7631e-06	1.1638	0.04439
Heading Pusa panel 2020	5B_575270556	5B	575270556	1.4029e-09	2.24467	0.07737
Heading Pusa panel 2020	5B_574145576	5B	574145576	2.9365e-09	1.84666	0.07446
Heading Pusa panel 2020	5B_576348143	5B	576348143	1.0416e-08	2.10681	0.06949
Heading Pusa panel 2020	5B_576445730	5B	576445730	2.194e-08	-2.0112	0.06658
Heading Pusa panel 2020	5B_576445786	5B	576445786	9.8459e-08	1.97668	0.06074
Heading Pusa panel 2020	5B_586715328	5B	586715328	3.4662e-07	1.89829	0.05587
Heading Pusa panel 2020	5B_586610468	5B	586610468	7.7116e-07	-1.655	0.05279
Heading Pusa panel 2020	5B_585984583	5B	585984583	9.0064e-07	1.92566	0.05219
Heading Pusa panel 2020	5B_571635082	5B	571635082	2.7951e-06	1.60438	0.04784
Heading Pusa panel 2020	5B_586805570	5B	586805570	4.486e-06	-1.6241	0.04603
Heading Pusa panel 2020	5B_562371212	5B	562371212	5.3116e-06	-1.6517	0.04538
Heading Pusa panel 2020	5B_586862827	5B	586862827	6.3009e-06	1.56577	0.04473
Heading Pusa panel 2020	5B_587122771	5B	587122771	1.1391e-05	1.53249	0.04247
Heading Pusa panel 2021	5B_574145576	5B	574145576	1.04e-14	2.77487	0.14075
Heading Pusa panel 2021	5B_582834253	5B	582834253	1.09e-13	-2.58	0.12982
Heading Pusa panel 2021	5B_576348143	5B	576348143	4.23e-13	2.76056	0.12357
Heading Pusa panel 2021	5B_582830486	5B	582830486	7.6e-13	2.50041	0.12087
Heading Pusa panel 2021	5B_583910468	5B	583910468	9.85e-12	-2.39	0.10918
Heading Pusa panel 2021	5B_575270556	5B	575270556	1.04e-11	2.60685	0.10893
Heading Pusa panel 2021	5B_586862827	5B	586862827	2.73e-11	2.39927	0.10456
Heading Pusa panel 2021	5B_576445730	5B	576445730	2.8e-11	-2.55	0.10445
Heading Pusa panel 2021	5B_576445786	5B	576445786	4.19e-11	2.46922	0.10263
Heading Pusa panel 2021	5B_582974222	5B	582974222	4.97e-11	2.22979	0.10186
Heading Pusa panel 2021	5B_586610468	5B	586610468	1.02e-09	-2.18	0.08834
Heading Pusa panel 2021	5B_586805570	5B	586805570	2.47e-09	-2.15	0.08438
Heading Pusa panel 2021	5B_583381089	5B	583381089	4.67e-09	2.11714	0.08157
Heading Pusa panel 2021	5B_562371212	5B	562371212	7.25e-09	-2.16	0.07962
Heading Pusa panel 2021	5B_587122771	5B	587122771	9.19e-09	2.12768	0.07858
Heading Pusa panel 2021	5B_586715328	5B	586715328	1.11e-08	2.14338	0.07774
Heading Pusa panel 2021	5B_589896374	5B	589896374	1.06e-07	-1.83	0.06783
Heading Pusa panel 2021	5B_589459465	5B	589459465	1.2e-07	-1.88	0.06731
Heading Pusa panel 2021	5B_589681420	5B	589681420	1.23e-07	-1.96	0.06721
Heading Pusa panel 2021	5B_591830635	5B	591830635	3.63e-07	1.65804	0.06248
Heading Pusa panel 2021	5B_589118383	5B	589118383	4.46e-07	1.85509	0.06158
Heading Pusa panel 2021	5B_594913947	5B	594913947	5.53e-07	1.71002	0.06065
Heading Pusa panel 2021	5B_590463161	5B	590463161	5.78e-07	1.78188	0.06046
Heading Pusa panel 2021	5B_557927509	5B	557927509	5.82e-07	1.79734	0.06044
Heading Pusa panel 2021	5B_559045199	5B	559045199	7.6e-07	-1.96	0.05928
Heading Pusa panel 2021	5B_594155067	5B	594155067	1.01e-06	1.67837	0.05805
Heading Pusa panel 2021	5B_585984583	5B	585984583	1.06e-06	1.9498	0.05785
Heading Pusa panel 2021	5B_588266110	5B	588266110	1.11e-06	1.91043	0.05763
Heading Pusa panel 2021	5B_592797386	5B	592797386	1.14e-06	1.65926	0.05754
Heading Pusa panel 2021	5B_557138172	5B	557138172	1.19e-06	1.82928	0.05733
Heading Pusa panel 2021	5B_591184260	5B	591184260	1.8e-06	-1.63	0.05556
Heading Pusa panel 2021	5B_559200003	5B	559200003	1.86e-06	1.86346	0.0554
Heading Pusa panel 2021	5B_558332429	5B	558332429	1.87e-06	-1.66	0.05538
Heading Pusa panel 2021	5B_584851722	5B	584851722	1.91e-06	-1.7	0.0553
Heading Pusa panel 2021	5B_595064962	5B	595064962	2.35e-06	-1.63	0.0544
Heading Pusa panel 2021	5B_566674836	5B	566674836	2.6e-06	1.59018	0.05397
Heading Pusa panel 2021	5A_481889948	5A	481889948	3.23e-06	-1.27	0.05303
Heading Pusa panel 2021	5B_592797418	5B	592797418	3.46e-06	-1.63	0.05274
Heading Pusa panel 2021	5B_557138254	5B	557138254	3.47e-06	1.62108	0.05272
Heading Pusa panel 2021	5B_560523124	5B	560523124	3.87e-06	-1.67	0.05226
Heading Pusa panel 2021	7B_653976952	7B	653976952	4.28e-06	-1.74	0.05182
Heading Pusa panel 2021	5B_549777627	5B	549777627	4.31e-06	-1.71	0.05179
Heading Pusa panel 2021	5B_590557005	5B	590557005	4.41e-06	1.61931	0.05168
Heading Pusa panel 2021	5B_571635082	5B	571635082	6.14e-06	1.67639	0.05027
Heading Pusa panel 2021	5B_594614262	5B	594614262	6.43e-06	1.43724	0.05007
Heading Pusa panel 2021	5B_591148862	5B	591148862	6.59e-06	1.49333	0.04997
Heading Pusa panel 2021	5B_550910513	5B	550910513	6.87e-06	-1.58	0.04979
Heading Pusa panel 2021	5B_569889755	5B	569889755	7.06e-06	1.49687	0.04967
Heading Pusa panel 2021	5B_568515593	5B	568515593	7.21e-06	1.52716	0.04957
Heading Pusa panel 2021	5B_561282306	5B	561282306	9.16e-06	-1.62	0.04855
Heading Pusa panel 2021	5B_592792409	5B	592792409	1.07e-05	1.55877	0.0479
Maturity Jabalpur panel 2015	6B_126831078	6B	126831078	9.3836e-07	-1.0063	0.05631
Maturity Jabalpur panel 2015	6B_126743363	6B	126743363	5.1627e-06	0.96983	0.04923
Maturity Jabalpur panel 2015	6B_219715718	6B	219715718	6.9197e-06	-1.0687	0.04802
Maturity Jabalpur panel 2015	6B_186319977	6B	186319977	8.6235e-06	-0.98944	0.0471
Maturity Jabalpur panel 2015	6B_224585504	6B	224585504	8.6926e-06	1.09595	0.04707
Maturity Jabalpur panel 2015	6B_190376868	6B	190376868	9.7446e-06	-1.0521	0.0466
Maturity Jabalpur panel 2016	3A_688984361	3A	688984361	2.7847e-07	-1.0097	0.06247
Maturity Jabalpur panel 2016	5A_580935013	5A	580935013	1.1608e-06	2.00389	0.05639
Maturity Jabalpur panel 2016	1B_565545255	1B	565545255	7.7929e-06	0.22653	0.04834
Maturity Jabalpur panel 2016	7B_305603805	7B	305603805	9.8075e-06	1.28355	0.04737
Maturity Jabalpur panel 2018	5B_574145576	5B	574145576	3.507e-08	1.37702	0.0695
Maturity Jabalpur panel 2018	5B_568515593	5B	568515593	4.4341e-07	1.19835	0.05893
Maturity Jabalpur panel 2018	5B_571321876	5B	571321876	1.8381e-06	-1.2345	0.05305
Maturity Jabalpur panel 2018	5B_566674836	5B	566674836	2.1494e-06	1.15357	0.0524
Maturity Jabalpur panel 2018	5B_567647671	5B	567647671	2.6696e-06	1.17143	0.05151
Maturity Jabalpur panel 2018	5B_569889755	5B	569889755	2.7092e-06	1.15634	0.05145
Maturity Jabalpur panel 2018	5B_571635082	5B	571635082	3.5469e-06	1.20328	0.05034
Maturity Jabalpur panel 2018	5B_595649946	5B	595649946	4.404e-06	1.01316	0.04945
Maturity Jabalpur panel 2018	5B_571213548	5B	571213548	5.9313e-06	-1.2276	0.04823
Maturity Jabalpur panel 2018	5B_594614262	5B	594614262	6.4983e-06	1.02121	0.04785
Maturity Jabalpur panel 2018	4A_711229052	4A	711229052	6.8825e-06	-0.60382	0.04762
Maturity Jabalpur panel 2018	5B_567507153	5B	567507153	9.6125e-06	1.11943	0.04625
Maturity Jabalpur panel 2018	5B_593016847	5B	593016847	9.979e-06	-1.0417	0.04609
Maturity Jabalpur panel 2018	5B_594913947	5B	594913947	1.1087e-05	1.00905	0.04566
Maturity Jabalpur panel 2018	5B_592792409	5B	592792409	1.1827e-05	1.01659	0.0454
Maturity Jabalpur panel 2019	6B_566064651	6B	566064651	2.0963e-06	-0.60096	0.05035
Maturity Jabalpur panel 2019	4B_657819200	4B	657819200	6.0854e-06	-0.65149	0.04615
Maturity Jabalpur panel 2019	7A_700115457	7A	700115457	6.2357e-06	0.46342	0.04606
Maturity Jabalpur panel 2019	6B_577416768	6B	577416768	7.0234e-06	0.50567	0.04559
Maturity Jabalpur panel 2020	7B_8219840	7B	8219840	5.3963e-07	-0.87454	0.05363
Maturity Jabalpur panel 2020	5B_575270556	5B	575270556	1.8173e-06	1.39601	0.04901
Maturity Jabalpur panel 2020	5B_574145576	5B	574145576	4.3175e-06	1.15561	0.04572
Maturity Jabalpur panel 2020	5B_585984583	5B	585984583	8.3209e-06	1.3653	0.04324
Maturity Jabalpur panel 2020	7A_271740050	7A	271740050	9.5682e-06	0.92384	0.04272
Maturity Jabalpur panel 2021	5B_574145576	5B	574145576	1.7e-10	1.75149	0.09527
Maturity Jabalpur panel 2021	5B_582834253	5B	582834253	6.83e-08	-1.49	0.069
Maturity Jabalpur panel 2021	5B_576348143	5B	576348143	7.57e-08	1.60772	0.06855
Maturity Jabalpur panel 2021	5B_582974222	5B	582974222	1.36e-07	1.41846	0.06602
Maturity Jabalpur panel 2021	5B_576445730	5B	576445730	2.88e-07	-1.52	0.0628
Maturity Jabalpur panel 2021	5B_575270556	5B	575270556	3.65e-07	1.5165	0.06178
Maturity Jabalpur panel 2021	5B_582830486	5B	582830486	4.21e-07	1.39576	0.06116
Maturity Jabalpur panel 2021	5B_594913947	5B	594913947	5.53e-07	1.29872	0.05999
Maturity Jabalpur panel 2021	5B_576445786	5B	576445786	6.35e-07	1.42887	0.05939
Maturity Jabalpur panel 2021	5B_586862827	5B	586862827	1.11e-06	1.37855	0.05699
Maturity Jabalpur panel 2021	5B_594155067	5B	594155067	1.36e-06	1.28065	0.05614
Maturity Jabalpur panel 2021	5B_583910468	5B	583910468	1.7e-06	-1.33	0.05519
Maturity Jabalpur panel 2021	5B_595064962	5B	595064962	2e-06	-1.28	0.05449
Maturity Jabalpur panel 2021	5B_590463161	5B	590463161	2.15e-06	1.32267	0.05419
Maturity Jabalpur panel 2021	7D_55920290	7D	55920290	2.56e-06	-1.12	0.05343
Maturity Jabalpur panel 2021	5B_589459465	5B	589459465	3.4e-06	-1.32	0.05222
Maturity Jabalpur panel 2021	7D_57904794	7D	57904794	3.91e-06	-1.12	0.05163
Maturity Jabalpur panel 2021	5B_592797418	5B	592797418	4.06e-06	-1.25	0.05147
Maturity Jabalpur panel 2021	5B_550910513	5B	550910513	4.12e-06	-1.09	0.05142
Maturity Jabalpur panel 2021	5B_595052159	5B	595052159	4.23e-06	-1.08	0.0513
Maturity Jabalpur panel 2021	7D_58206696	7D	58206696	4.35e-06	1.08822	0.05118
Maturity Jabalpur panel 2021	5B_591830635	5B	591830635	4.45e-06	1.21824	0.05109
Maturity Jabalpur panel 2021	5B_592797386	5B	592797386	4.69e-06	1.22615	0.05086
Maturity Jabalpur panel 2021	5B_586610468	5B	586610468	5.58e-06	-1.27	0.05012
Maturity Jabalpur panel 2021	5B_594614262	5B	594614262	5.64e-06	1.11784	0.05008
Maturity Jabalpur panel 2021	7D_58369927	7D	58369927	5.66e-06	1.11683	0.05006
Maturity Jabalpur panel 2021	5B_591184260	5B	591184260	5.81e-06	-1.17	0.04995
Maturity Jabalpur panel 2021	7D_55486522	7D	55486522	5.96e-06	-1.06	0.04984
Maturity Jabalpur panel 2021	5B_592792409	5B	592792409	6.13e-06	1.20658	0.04972
Maturity Jabalpur panel 2021	7D_58633321	7D	58633321	6.57e-06	-1.1	0.04943
Maturity Jabalpur panel 2021	5B_593137406	5B	593137406	6.82e-06	-1.21	0.04927
Maturity Jabalpur panel 2021	5B_589681420	5B	589681420	7.3e-06	-1.28	0.04898
Maturity Jabalpur panel 2021	7D_57246447	7D	57246447	7.32e-06	-1.07	0.04897
Maturity Jabalpur panel 2021	5B_557927509	5B	557927509	8.16e-06	1.20578	0.04851
Maturity Jabalpur panel 2021	5B_589118383	5B	589118383	8.23e-06	1.3136	0.04847
Maturity Jabalpur panel 2021	7D_56296098	7D	56296098	8.87e-06	1.07528	0.04815
Maturity Jabalpur panel 2021	5B_590557005	5B	590557005	1.09e-05	1.16313	0.0473
Maturity Jabalpur panel 2021	7D_55529933	7D	55529933	1.09e-05	-1.06	0.04729
Maturity Jabalpur panel 2021	5B_557138254	5B	557138254	1.12e-05	1.05805	0.04718
Maturity Ludhiana panel 2016	3D_142805873	3D	142805873	6.5962e-06	-0.6619	0.04807
Maturity Ludhiana panel 2017	3A_20504441	3A	20504441	3.2389e-06	0.5568	0.05044
Maturity Ludhiana panel 2017	3A_20781638	3A	20781638	9.3497e-06	-0.58555	0.04612
Maturity Ludhiana panel 2018	2B_56134146	2B	56134146	9.4902e-13	-1.3995	0.1136
Maturity Ludhiana panel 2018	2B_59094836	2B	59094836	7.9126e-10	-1.1874	0.08483
Maturity Ludhiana panel 2018	2B_53115766	2B	53115766	1.7518e-09	1.29928	0.08148
Maturity Ludhiana panel 2018	2B_59220243	2B	59220243	2.1519e-09	1.19096	0.08062
Maturity Ludhiana panel 2018	2B_53667024	2B	53667024	1.9483e-08	1.2242	0.0714
Maturity Ludhiana panel 2018	2B_59220162	2B	59220162	3.0356e-08	-1.111	0.06955
Maturity Ludhiana panel 2018	2B_59584538	2B	59584538	4.2968e-08	-1.08	0.06811
Maturity Ludhiana panel 2018	2B_59176600	2B	59176600	9.5422e-08	-1.036	0.0648
Maturity Ludhiana panel 2018	2B_45349379	2B	45349379	1.1997e-07	-0.94803	0.06385
Maturity Ludhiana panel 2018	2B_57683037	2B	57683037	1.2418e-07	-1.1441	0.06371
Maturity Ludhiana panel 2018	2B_53295873	2B	53295873	3.9295e-07	1.08999	0.05896
Maturity Ludhiana panel 2018	2B_51227491	2B	51227491	7.17e-07	-1.1336	0.05648
Maturity Ludhiana panel 2018	2B_44584048	2B	44584048	8.7009e-07	0.95294	0.05569
Maturity Ludhiana panel 2018	2B_44897490	2B	44897490	1.6844e-06	0.88665	0.05298
Maturity Ludhiana panel 2018	2B_43232877	2B	43232877	2.0651e-06	-1.0426	0.05215
Maturity Ludhiana panel 2018	2B_58298863	2B	58298863	2.5739e-06	-0.86834	0.05125
Maturity Ludhiana panel 2018	2B_44953199	2B	44953199	2.5956e-06	0.89084	0.05121
Maturity Ludhiana panel 2018	2B_53051679	2B	53051679	2.6746e-06	1.00916	0.05109
Maturity Ludhiana panel 2018	7A_286257541	7A	286257541	2.9319e-06	1.04308	0.05072
Maturity Ludhiana panel 2018	7A_407238049	7A	407238049	4.0175e-06	0.85628	0.04943
Maturity Ludhiana panel 2018	7A_257401057	7A	257401057	4.9861e-06	0.99393	0.04855
Maturity Ludhiana panel 2018	7A_250195083	7A	250195083	5.6563e-06	0.98338	0.04804
Maturity Ludhiana panel 2018	7A_259040447	7A	259040447	7.9767e-06	-1.0716	0.04664
Maturity Ludhiana panel 2018	7A_318624976	7A	318624976	8.0128e-06	-1.0164	0.04662
Maturity Ludhiana panel 2018	7A_128784792	7A	128784792	8.2963e-06	1.04147	0.04648
Maturity Ludhiana panel 2018	7A_292390409	7A	292390409	1.1031e-05	1.0182	0.04532
Maturity Ludhiana panel 2018	7A_679816945	7A	679816945	1.1546e-05	0.25348	0.04514
Maturity Ludhiana panel 2018	7A_297619135	7A	297619135	1.1915e-05	1.0427	0.04501
Maturity Ludhiana panel 2018	7A_329492257	7A	329492257	1.2064e-05	-0.9923	0.04496
Maturity Ludhiana panel 2019	2B_56134146	2B	56134146	1.0473e-05	-0.61777	0.04379
Maturity Ludhiana panel 2020	7D_57904794	7D	57904794	4.9585e-07	-0.67843	0.05469
Maturity Ludhiana panel 2020	7D_55446953	7D	55446953	3.3013e-06	0.66869	0.04738
Maturity Ludhiana panel 2020	7D_55529933	7D	55529933	3.4095e-06	-0.6698	0.04726
Maturity Ludhiana panel 2020	3D_56844252	3D	56844252	5.2766e-06	0.71664	0.04558
Maturity Ludhiana panel 2020	7D_57775472	7D	57775472	7.8513e-06	0.63189	0.04406
Maturity Ludhiana panel 2020	1D_189345725	1D	189345725	7.8786e-06	-1.1485	0.04404
Maturity Ludhiana panel 2020	2B_682939246	2B	682939246	8.171e-06	-0.74758	0.0439
Maturity Ludhiana panel 2020	5B_601867021	5B	601867021	9.2697e-06	-0.72009	0.04342
Maturity Ludhiana panel 2020	7D_55920290	7D	55920290	1.0464e-05	-0.67143	0.04296
Maturity Ludhiana panel 2021	4D_108499424	4D	108499424	6.01e-06	-0.316	0.04944
Maturity Ludhiana panel 2021	4D_219583689	4D	219583689	6.01e-06	0.31579	0.04944
Maturity Ludhiana panel 2021	4D_326863509	4D	326863509	6.01e-06	0.31579	0.04944
Maturity Ludhiana panel 2021	4D_331814539	4D	331814539	6.01e-06	0.31579	0.04944
Maturity Ludhiana panel 2021	4D_335712333	4D	335712333	6.01e-06	-0.316	0.04944
Maturity Ludhiana panel 2021	4D_356888860	4D	356888860	6.01e-06	-0.316	0.04944
Maturity Ludhiana panel 2021	4D_368596770	4D	368596770	6.01e-06	0.31579	0.04944
Maturity Ludhiana panel 2021	4D_134691363	4D	134691363	7.13e-06	0.20268	0.04872
Maturity Pusa panel 2017	7D_173586591	7D	173586591	9.1434e-06	-1.5554	0.04598
Maturity Pusa panel 2017	3A_22616271	3A	22616271	1.0532e-05	-0.0059002	0.04541
Maturity Pusa panel 2018	5B_574145576	5B	574145576	5.2378e-06	0.94661	0.04725
Maturity Pusa panel 2019	7A_701239213	7A	701239213	1.7934e-06	0.93224	0.05111
Maturity Pusa panel 2019	7A_701156450	7A	701156450	3.9121e-06	0.93006	0.04803
Maturity Pusa panel 2019	7A_701055825	7A	701055825	1.0618e-05	-0.92559	0.04409
Maturity Pusa panel 2020	7B_11773800	7B	11773800	7.0259e-07	-0.97429	0.0544
Maturity Pusa panel 2021	5B_574145576	5B	574145576	1.11e-07	1.07225	0.06433
Maturity Pusa panel 2021	UN_34777300	UN	34777300	5.81e-07	-0.772	0.05749
Maturity Pusa panel 2021	2B_184560817	2B	184560817	2.31e-06	-0.522	0.05182
Maturity Pusa panel 2021	7D_55486522	7D	55486522	6.56e-06	-0.664	0.04754
Maturity Pusa panel 2021	UN_35964834	UN	35964834	9.93e-06	0.72552	0.04585
