# Supplementary material for: Dissecting the Genetic Architecture of Phenology Affecting Adaptation of Spring Bread Wheat Genotypes to the Major Wheat-Producing Zones in India
Source: Front Plant Sci. 2022 Jul 6;13:920682. doi: 10.3389/fpls.2022.920682 (PMC9298574; doi:10.3389/fpls.2022.920682)
Supplement: Supplementary File 4 — Consistent markers significantly associated with agro-morphological traits. [file Table_4.XLSX]

## Sheet: Table S2
Supplementary Table 2 Consistant markers significantly associated with agro-morphological traits
Trait	Marker	Chr	Pos	p	additive effect	Percentage variation explained	year	Count		119 markers	Chr	Sig. markers
Heading Jabalpur panel 2016	5B_574145576	5B	574145576	7.2077e-08	1.78115	6.92	2016	16		2B_43232877	2B	18
Heading Ludhiana panel 2016	5B_574145576	5B	574145576	1.3507e-06	1.17852	5.577	2016	16		2B_44584048	3D	1
Heading Pusa panel 2017	5B_574145576	5B	574145576	2.3764e-06	1.29568	5.189	2017	16		2B_44897490	4D	8
Heading Pusa panel 2018	5B_574145576	5B	574145576	9.0766e-13	1.76342	11.655	2018	16		2B_44953199	5A	1
Heading Jabalpur panel 2018	5B_574145576	5B	574145576	2.9916e-08	1.76639	7.088	2018	16		2B_45349379	5B	76
Maturity Jabalpur panel 2018	5B_574145576	5B	574145576	3.507e-08	1.37702	6.95	2018	16		2B_51227491	6B	4
Maturity Pusa panel 2018	5B_574145576	5B	574145576	5.2378e-06	0.94661	4.725	2018	16		2B_53051679	7B	1
Heading Pusa panel 2019	5B_574145576	5B	574145576	3.8047e-12	2.07977	10.411	2019	16		2B_53115766	7D	10
Heading Jabalpur panel 2019	5B_574145576	5B	574145576	2.4772e-11	1.94936	9.726	2019	16		2B_53295873	Total	119
Heading Pusa panel 2020	5B_574145576	5B	574145576	2.9365e-09	1.84666	7.446	2020	16		2B_53667024
Heading Jabalpur panel 2020	5B_574145576	5B	574145576	3.5409e-08	1.44733	6.548	2020	16		2B_56134146
Maturity Jabalpur panel 2020	5B_574145576	5B	574145576	4.3175e-06	1.15561	4.572	2020	16		2B_57683037
Heading Pusa panel 2021	5B_574145576	5B	574145576	1.04e-14	2.77487	14.075	2021	16		2B_58298863
Heading Jabalpur panel 2021	5B_574145576	5B	574145576	5.15e-13	1.72673	12.316	2021	16		2B_59094836
Maturity Jabalpur panel 2021	5B_574145576	5B	574145576	1.7e-10	1.75149	9.527	2021	16		2B_59176600
Maturity Pusa panel 2021	5B_574145576	5B	574145576	1.11e-07	1.07225	6.433	2021	16		2B_59220162
Heading Pusa panel 2017	5B_575270556	5B	575270556	3.6889e-08	1.69081	6.914	2017	10		2B_59220243
Heading Pusa panel 2018	5B_575270556	5B	575270556	3.2482e-08	1.52313	7.095	2018	10		2B_59584538
Heading Pusa panel 2019	5B_575270556	5B	575270556	1.5159e-07	1.92016	6.09	2019	10		3D_56844252
Heading Jabalpur panel 2019	5B_575270556	5B	575270556	1.2536e-06	1.66184	5.3	2019	10		4D_108499424
Heading Pusa panel 2020	5B_575270556	5B	575270556	1.4029e-09	2.24467	7.737	2020	10		4D_134691363
Heading Jabalpur panel 2020	5B_575270556	5B	575270556	4.8932e-09	1.90935	7.331	2020	10		4D_219583689
Maturity Jabalpur panel 2020	5B_575270556	5B	575270556	1.8173e-06	1.39601	4.901	2020	10		4D_326863509
Heading Pusa panel 2021	5B_575270556	5B	575270556	1.04e-11	2.60685	10.893	2021	10		4D_331814539
Heading Jabalpur panel 2021	5B_575270556	5B	575270556	4.5e-11	1.69752	10.273	2021	10		4D_335712333
Maturity Jabalpur panel 2021	5B_575270556	5B	575270556	3.65e-07	1.5165	6.178	2021	10		4D_356888860
Heading Pusa panel 2017	5B_576348143	5B	576348143	6.2102e-06	1.34787	4.794	2017	9		4D_368596770
Heading Pusa panel 2018	5B_576348143	5B	576348143	1.7418e-07	1.26927	6.382	2018	9		5A_580935013
Heading Pusa panel 2019	5B_576348143	5B	576348143	5.998e-09	1.86057	7.389	2019	9		5B_549730988
Heading Jabalpur panel 2019	5B_576348143	5B	576348143	6.41e-08	1.58668	6.496	2019	9		5B_549777627
Heading Pusa panel 2020	5B_576348143	5B	576348143	1.0416e-08	2.10681	6.949	2020	9		5B_550910513
Heading Jabalpur panel 2020	5B_576348143	5B	576348143	3.0118e-08	1.75952	6.612	2020	9		5B_554810601
Heading Pusa panel 2021	5B_576348143	5B	576348143	4.23e-13	2.76056	12.357	2021	9		5B_556185926
Heading Jabalpur panel 2021	5B_576348143	5B	576348143	6.57e-11	1.66554	10.101	2021	9		5B_557138172
Maturity Jabalpur panel 2021	5B_576348143	5B	576348143	7.57e-08	1.60772	6.855	2021	9		5B_557138254
Heading Pusa panel 2017	5B_586610468	5B	586610468	4.0365e-10	1.7533	8.818	2017	9		5B_557927509
Heading Pusa panel 2018	5B_586610468	5B	586610468	7.2933e-08	1.243	6.751	2018	9		5B_558332429
Heading Pusa panel 2019	5B_586610468	5B	586610468	1.4501e-07	1.6094	6.108	2019	9		5B_559045199
Heading Jabalpur panel 2019	5B_586610468	5B	586610468	4.2217e-07	1.5032	5.736	2019	9		5B_559200003
Heading Jabalpur panel 2020	5B_586610468	5B	586610468	2.6974e-07	1.4546	5.751	2020	9		5B_560523124
Heading Pusa panel 2020	5B_586610468	5B	586610468	7.7116e-07	1.655	5.279	2020	9		5B_560652383
Heading Pusa panel 2021	5B_586610468	5B	586610468	1.02e-09	2.18	8.834	2021	9		5B_561282306
Heading Jabalpur panel 2021	5B_586610468	5B	586610468	2.53e-07	1.23	6.431	2021	9		5B_561296413
Maturity Jabalpur panel 2021	5B_586610468	5B	586610468	5.58e-06	1.27	5.012	2021	9		5B_562371212
Heading Pusa panel 2017	5B_586862827	5B	586862827	1.7862e-06	1.40138	5.306	2017	9		5B_562646635
Heading Pusa panel 2018	5B_586862827	5B	586862827	1.0053e-08	1.27824	7.595	2018	9		5B_565939209
Heading Pusa panel 2019	5B_586862827	5B	586862827	5.5714e-09	1.69743	7.419	2019	9		5B_565985738
Heading Jabalpur panel 2019	5B_586862827	5B	586862827	5.4823e-08	1.61207	6.56	2019	9		5B_566674836
Heading Pusa panel 2020	5B_586862827	5B	586862827	6.3009e-06	1.56577	4.473	2020	9		5B_567507153
Heading Jabalpur panel 2020	5B_586862827	5B	586862827	8.0916e-06	1.35238	4.429	2020	9		5B_567647671
Heading Pusa panel 2021	5B_586862827	5B	586862827	2.73e-11	2.39927	10.456	2021	9		5B_568515593
Heading Jabalpur panel 2021	5B_586862827	5B	586862827	8.05e-08	1.30876	6.933	2021	9		5B_568678349
Maturity Jabalpur panel 2021	5B_586862827	5B	586862827	1.11e-06	1.37855	5.699	2021	9		5B_569083742
Heading Pusa panel 2018	5B_566674836	5B	566674836	1.6403e-10	1.53426	9.371	2018	8		5B_569889755
Heading Jabalpur panel 2018	5B_566674836	5B	566674836	2.5658e-08	1.70081	7.153	2018	8		5B_570824048
Maturity Jabalpur panel 2018	5B_566674836	5B	566674836	2.1494e-06	1.15357	5.24	2018	8		5B_571199142
Heading Pusa panel 2019	5B_566674836	5B	566674836	1.8638e-10	1.89116	8.803	2019	8		5B_571213548
Heading Jabalpur panel 2019	5B_566674836	5B	566674836	2.1036e-07	1.52815	6.016	2019	8		5B_571321876
Heading Jabalpur panel 2020	5B_566674836	5B	566674836	5.9768e-06	1.23745	4.546	2020	8		5B_571635082
Heading Pusa panel 2021	5B_566674836	5B	566674836	2.6e-06	1.59018	5.397	2021	8		5B_574145576
Heading Jabalpur panel 2021	5B_566674836	5B	566674836	6.85e-06	1.02064	5	2021	8		5B_575270556
Heading Pusa panel 2018	5B_571635082	5B	571635082	9.121e-11	1.69794	9.626	2018	8		5B_576348143
Heading Jabalpur panel 2018	5B_571635082	5B	571635082	4.0798e-08	1.55308	6.957	2018	8		5B_576445730
Maturity Jabalpur panel 2018	5B_571635082	5B	571635082	3.5469e-06	1.20328	5.034	2018	8		5B_576445786
Heading Pusa panel 2019	5B_571635082	5B	571635082	4.7817e-10	1.92103	8.417	2019	8		5B_582830486
Heading Jabalpur panel 2019	5B_571635082	5B	571635082	1.0599e-07	1.59934	6.293	2019	8		5B_582834253
Heading Jabalpur panel 2020	5B_571635082	5B	571635082	1.8274e-06	1.43745	5.005	2020	8		5B_582974222
Heading Pusa panel 2020	5B_571635082	5B	571635082	2.7951e-06	1.60438	4.784	2020	8		5B_583381089
Heading Pusa panel 2021	5B_571635082	5B	571635082	6.14e-06	1.67639	5.027	2021	8		5B_583910468
Heading Pusa panel 2018	5B_576445730	5B	576445730	3.0019e-07	1.2448	6.152	2018	8		5B_584851722
Heading Jabalpur panel 2019	5B_576445730	5B	576445730	1.7646e-08	1.8705	7.02	2019	8		5B_585984583
Heading Pusa panel 2019	5B_576445730	5B	576445730	5.8231e-08	1.8651	6.473	2019	8		5B_586610468
Heading Pusa panel 2020	5B_576445730	5B	576445730	2.194e-08	2.0112	6.658	2020	8		5B_586715328
Heading Jabalpur panel 2020	5B_576445730	5B	576445730	1.157e-07	1.6913	6.082	2020	8		5B_586805570
Heading Pusa panel 2021	5B_576445730	5B	576445730	2.8e-11	2.55	10.445	2021	8		5B_586862827
Heading Jabalpur panel 2021	5B_576445730	5B	576445730	2.48e-09	1.53	8.472	2021	8		5B_587122771
Maturity Jabalpur panel 2021	5B_576445730	5B	576445730	2.88e-07	1.52	6.28	2021	8		5B_588266110
Heading Pusa panel 2018	5B_576445786	5B	576445786	2.371e-06	1.2219	5.283	2018	8		5B_589118383
Heading Pusa panel 2019	5B_576445786	5B	576445786	3.4037e-08	1.81892	6.689	2019	8		5B_589459465
Heading Jabalpur panel 2019	5B_576445786	5B	576445786	9.3521e-08	1.72649	6.344	2019	8		5B_589681420
Heading Pusa panel 2020	5B_576445786	5B	576445786	9.8459e-08	1.97668	6.074	2020	8		5B_589896374
Heading Jabalpur panel 2020	5B_576445786	5B	576445786	1.5443e-07	1.67589	5.969	2020	8		5B_590463161
Heading Pusa panel 2021	5B_576445786	5B	576445786	4.19e-11	2.46922	10.263	2021	8		5B_590557005
Heading Jabalpur panel 2021	5B_576445786	5B	576445786	2.13e-09	1.49416	8.539	2021	8		5B_591148862
Maturity Jabalpur panel 2021	5B_576445786	5B	576445786	6.35e-07	1.42887	5.939	2021	8		5B_591184260
Heading Pusa panel 2017	5B_582830486	5B	582830486	3.8577e-07	1.42401	5.938	2017	8		5B_591830635
Heading Pusa panel 2018	5B_582830486	5B	582830486	2.7184e-07	1.20522	6.194	2018	8		5B_592791845
Heading Pusa panel 2019	5B_582830486	5B	582830486	1.0805e-08	1.8136	7.151	2019	8		5B_592792409
Heading Jabalpur panel 2019	5B_582830486	5B	582830486	2.8585e-06	1.49508	4.97	2019	8		5B_592797386
Heading Jabalpur panel 2020	5B_582830486	5B	582830486	6.8015e-06	1.39387	4.496	2020	8		5B_592797418
Heading Pusa panel 2021	5B_582830486	5B	582830486	7.6e-13	2.50041	12.087	2021	8		5B_593016847
Heading Jabalpur panel 2021	5B_582830486	5B	582830486	1.14e-09	1.43425	8.817	2021	8		5B_593137406
Maturity Jabalpur panel 2021	5B_582830486	5B	582830486	4.21e-07	1.39576	6.116	2021	8		5B_594155067
Heading Pusa panel 2017	5B_586805570	5B	586805570	1.1319e-06	1.4356	5.494	2017	8		5B_594614262
Heading Pusa panel 2018	5B_586805570	5B	586805570	5.0118e-07	1.1873	5.936	2018	8		5B_594913947
Heading Pusa panel 2019	5B_586805570	5B	586805570	4.0059e-08	1.7619	6.623	2019	8		5B_595052159
Heading Jabalpur panel 2019	5B_586805570	5B	586805570	7.6311e-08	1.6468	6.426	2019	8		5B_595064962
Heading Jabalpur panel 2020	5B_586805570	5B	586805570	3.1166e-07	1.5608	5.694	2020	8		5B_595131483
Heading Pusa panel 2020	5B_586805570	5B	586805570	4.486e-06	1.6241	4.603	2020	8		5B_595649946
Heading Pusa panel 2021	5B_586805570	5B	586805570	2.47e-09	2.15	8.438	2021	8		5B_596398496
Heading Jabalpur panel 2021	5B_586805570	5B	586805570	1.67e-06	1.17	5.609	2021	8		5B_596648516
Heading Ludhiana panel 2015	2B_56134146	2B	56134146	7.7094e-09	0.95532	7.559	2015	7		5B_596680975
Heading Ludhiana panel 2017	2B_56134146	2B	56134146	8.9809e-07	1.1854	5.569	2017	7		5B_596948341
Heading Ludhiana panel 2018	2B_56134146	2B	56134146	5.8552e-22	2.0731	21.099	2018	7		5B_597098833
Maturity Ludhiana panel 2018	2B_56134146	2B	56134146	9.4902e-13	1.3995	11.36	2018	7		6B_186319977
Heading Ludhiana panel 2019	2B_56134146	2B	56134146	2.0899e-06	0.96033	5	2019	7		6B_190376868
Maturity Ludhiana panel 2019	2B_56134146	2B	56134146	1.0473e-05	0.61777	4.379	2019	7		6B_219715718
Heading Ludhiana panel 2021	2B_56134146	2B	56134146	8.47e-06	0.953	4.851	2021	7		6B_224585504
Heading Pusa panel 2018	5B_557138254	5B	557138254	2.0383e-07	1.32162	6.316	2018	7		7B_305603805
Heading Jabalpur panel 2018	5B_557138254	5B	557138254	1.1548e-05	1.18809	4.596	2018	7		7D_55446953
Heading Pusa panel 2019	5B_557138254	5B	557138254	4.357e-06	1.39647	4.757	2019	7		7D_55486522
Heading Jabalpur panel 2020	5B_557138254	5B	557138254	2.2212e-06	1.39855	4.93	2020	7		7D_55529933
Heading Jabalpur panel 2021	5B_557138254	5B	557138254	2.01e-06	1.10133	5.53	2021	7		7D_55920290
Heading Pusa panel 2021	5B_557138254	5B	557138254	3.47e-06	1.62108	5.272	2021	7		7D_56296098
Maturity Jabalpur panel 2021	5B_557138254	5B	557138254	1.12e-05	1.05805	4.718	2021	7		7D_57775472
Heading Pusa panel 2018	5B_557927509	5B	557927509	1.1745e-05	1.1563	4.616	2018	7		7D_57904794
Heading Pusa panel 2019	5B_557927509	5B	557927509	4.3266e-07	1.47265	5.672	2019	7		7D_58206696
Heading Jabalpur panel 2019	5B_557927509	5B	557927509	4.6475e-06	1.31295	4.776	2019	7		7D_58369927
Heading Jabalpur panel 2020	5B_557927509	5B	557927509	9.3305e-06	1.33647	4.374	2020	7		7D_58633321
Heading Jabalpur panel 2021	5B_557927509	5B	557927509	1.67e-07	1.23814	6.614	2021	7
Heading Pusa panel 2021	5B_557927509	5B	557927509	5.82e-07	1.79734	6.044	2021	7
Maturity Jabalpur panel 2021	5B_557927509	5B	557927509	8.16e-06	1.20578	4.851	2021	7
Heading Pusa panel 2018	5B_561282306	5B	561282306	6.1956e-09	1.4897	7.803	2018	7
Heading Jabalpur panel 2018	5B_561282306	5B	561282306	1.041e-05	1.3235	4.639	2018	7
Heading Pusa panel 2019	5B_561282306	5B	561282306	3.2192e-08	1.6917	6.711	2019	7
Heading Jabalpur panel 2019	5B_561282306	5B	561282306	5.9608e-07	1.4883	5.598	2019	7
Heading Jabalpur panel 2020	5B_561282306	5B	561282306	7.4055e-06	1.2961	4.463	2020	7
Heading Jabalpur panel 2021	5B_561282306	5B	561282306	5e-06	1.11	5.136	2021	7
Heading Pusa panel 2021	5B_561282306	5B	561282306	9.16e-06	1.62	4.855	2021	7
Heading Pusa panel 2018	5B_562371212	5B	562371212	5.2967e-08	1.4516	6.887	2018	7
Heading Pusa panel 2019	5B_562371212	5B	562371212	2.4821e-08	1.734	6.816	2019	7
Heading Jabalpur panel 2019	5B_562371212	5B	562371212	7.3058e-08	1.6294	6.443	2019	7
Heading Jabalpur panel 2020	5B_562371212	5B	562371212	7.121e-07	1.5319	5.372	2020	7
Heading Pusa panel 2020	5B_562371212	5B	562371212	5.3116e-06	1.6517	4.538	2020	7
Heading Pusa panel 2021	5B_562371212	5B	562371212	7.25e-09	2.16	7.962	2021	7
Heading Jabalpur panel 2021	5B_562371212	5B	562371212	8.75e-09	1.45	7.912	2021	7
Heading Pusa panel 2018	5B_568515593	5B	568515593	1.1627e-10	1.4973	9.52	2018	7
Heading Jabalpur panel 2018	5B_568515593	5B	568515593	3.649e-08	1.58696	7.004	2018	7
Maturity Jabalpur panel 2018	5B_568515593	5B	568515593	4.4341e-07	1.19835	5.893	2018	7
Heading Pusa panel 2019	5B_568515593	5B	568515593	1.091e-09	1.83909	8.081	2019	7
Heading Jabalpur panel 2019	5B_568515593	5B	568515593	7.2012e-08	1.58384	6.449	2019	7
Heading Jabalpur panel 2020	5B_568515593	5B	568515593	8.9743e-06	1.24056	4.389	2020	7
Heading Pusa panel 2021	5B_568515593	5B	568515593	7.21e-06	1.52716	4.957	2021	7
Heading Pusa panel 2018	5B_569889755	5B	569889755	7.3028e-11	1.57302	9.723	2018	7
Heading Jabalpur panel 2018	5B_569889755	5B	569889755	2.9763e-07	1.57448	6.12	2018	7
Maturity Jabalpur panel 2018	5B_569889755	5B	569889755	2.7092e-06	1.15634	5.145	2018	7
Heading Pusa panel 2019	5B_569889755	5B	569889755	4.5695e-11	1.95236	9.381	2019	7
Heading Jabalpur panel 2019	5B_569889755	5B	569889755	1.8776e-10	1.68389	8.884	2019	7
Heading Ludhiana panel 2019	5B_569889755	5B	569889755	9.3909e-06	0.86578	4.412	2019	7
Heading Pusa panel 2021	5B_569889755	5B	569889755	7.06e-06	1.49687	4.967	2021	7
Heading Pusa panel 2017	5B_582834253	5B	582834253	6.7374e-06	1.3194	4.761	2017	7
Heading Pusa panel 2018	5B_582834253	5B	582834253	3.076e-07	1.2309	6.142	2018	7
Heading Pusa panel 2019	5B_582834253	5B	582834253	1.6861e-09	1.8765	7.904	2019	7
Heading Jabalpur panel 2019	5B_582834253	5B	582834253	8.3447e-08	1.573	6.39	2019	7
Heading Pusa panel 2021	5B_582834253	5B	582834253	1.09e-13	2.58	12.982	2021	7
Heading Jabalpur panel 2021	5B_582834253	5B	582834253	1.53e-10	1.5	9.721	2021	7
Maturity Jabalpur panel 2021	5B_582834253	5B	582834253	6.83e-08	1.49	6.9	2021	7
Heading Pusa panel 2017	5B_582974222	5B	582974222	8.3505e-07	1.45889	5.619	2017	7
Heading Pusa panel 2018	5B_582974222	5B	582974222	1.0249e-08	1.37235	7.587	2018	7
Heading Pusa panel 2019	5B_582974222	5B	582974222	4.7059e-08	1.68178	6.559	2019	7
Heading Jabalpur panel 2019	5B_582974222	5B	582974222	4.7244e-07	1.50469	5.691	2019	7
Heading Pusa panel 2021	5B_582974222	5B	582974222	4.97e-11	2.22979	10.186	2021	7
Heading Jabalpur panel 2021	5B_582974222	5B	582974222	3.46e-09	1.32386	8.324	2021	7
Maturity Jabalpur panel 2021	5B_582974222	5B	582974222	1.36e-07	1.41846	6.602	2021	7
Heading Pusa panel 2018	5B_583910468	5B	583910468	7.3044e-10	1.5503	8.723	2018	7
Heading Jabalpur panel 2018	5B_583910468	5B	583910468	2.1698e-07	1.4969	6.252	2018	7
Heading Pusa panel 2019	5B_583910468	5B	583910468	6.2369e-07	1.5688	5.526	2019	7
Heading Jabalpur panel 2020	5B_583910468	5B	583910468	4.8688e-06	1.3907	4.625	2020	7
Heading Pusa panel 2021	5B_583910468	5B	583910468	9.85e-12	2.39	10.918	2021	7
Heading Jabalpur panel 2021	5B_583910468	5B	583910468	2.01e-08	1.33	7.543	2021	7
Maturity Jabalpur panel 2021	5B_583910468	5B	583910468	1.7e-06	1.33	5.519	2021	7
Heading Pusa panel 2018	5B_587122771	5B	587122771	5.2032e-06	1.09641	4.955	2018	7
Heading Jabalpur panel 2019	5B_587122771	5B	587122771	4.8092e-06	1.38512	4.763	2019	7
Heading Pusa panel 2019	5B_587122771	5B	587122771	6.8714e-06	1.39323	4.577	2019	7
Heading Jabalpur panel 2020	5B_587122771	5B	587122771	8.9085e-07	1.44044	5.285	2020	7
Heading Pusa panel 2020	5B_587122771	5B	587122771	1.1391e-05	1.53249	4.247	2020	7
Heading Pusa panel 2021	5B_587122771	5B	587122771	9.19e-09	2.12768	7.858	2021	7
Heading Jabalpur panel 2021	5B_587122771	5B	587122771	3.85e-06	1.15412	5.249	2021	7
Heading Pusa panel 2018	5B_594614262	5B	594614262	2.7365e-09	1.37288	8.154	2018	7
Heading Jabalpur panel 2018	5B_594614262	5B	594614262	1.1312e-06	1.34472	5.561	2018	7
Maturity Jabalpur panel 2018	5B_594614262	5B	594614262	6.4983e-06	1.02121	4.785	2018	7
Heading Jabalpur panel 2019	5B_594614262	5B	594614262	5.5963e-07	1.43799	5.623	2019	7
Heading Pusa panel 2019	5B_594614262	5B	594614262	1.8191e-06	1.4082	5.102	2019	7
Maturity Jabalpur panel 2021	5B_594614262	5B	594614262	5.64e-06	1.11784	5.008	2021	7
Heading Pusa panel 2021	5B_594614262	5B	594614262	6.43e-06	1.43724	5.007	2021	7
Heading Pusa panel 2018	5B_594913947	5B	594913947	2.3807e-09	1.34173	8.213	2018	7
Maturity Jabalpur panel 2018	5B_594913947	5B	594913947	1.1087e-05	1.00905	4.566	2018	7
Heading Pusa panel 2019	5B_594913947	5B	594913947	1.0696e-06	1.4166	5.312	2019	7
Heading Jabalpur panel 2019	5B_594913947	5B	594913947	4.6597e-06	1.36677	4.775	2019	7
Heading Pusa panel 2021	5B_594913947	5B	594913947	5.53e-07	1.71002	6.065	2021	7
Maturity Jabalpur panel 2021	5B_594913947	5B	594913947	5.53e-07	1.29872	5.999	2021	7
Heading Jabalpur panel 2021	5B_594913947	5B	594913947	5.83e-06	1.04722	5.07	2021	7
Heading Pusa panel 2018	5B_571213548	5B	571213548	2.5025e-09	1.5821	8.192	2018	6
Heading Jabalpur panel 2018	5B_571213548	5B	571213548	6.6824e-07	1.6249	5.781	2018	6
Maturity Jabalpur panel 2018	5B_571213548	5B	571213548	5.9313e-06	1.2276	4.823	2018	6
Heading Pusa panel 2019	5B_571213548	5B	571213548	1.0576e-10	1.9976	9.035	2019	6
Heading Jabalpur panel 2019	5B_571213548	5B	571213548	5.1197e-08	1.6432	6.587	2019	6
Heading Jabalpur panel 2020	5B_571213548	5B	571213548	1.1623e-06	1.2868	5.181	2020	6
Heading Pusa panel 2018	5B_586715328	5B	586715328	2.032e-08	1.44851	7.295	2018	6
Heading Pusa panel 2019	5B_586715328	5B	586715328	6.4152e-07	1.52038	5.515	2019	6
Heading Pusa panel 2020	5B_586715328	5B	586715328	3.4662e-07	1.89829	5.587	2020	6
Heading Jabalpur panel 2020	5B_586715328	5B	586715328	5.3469e-07	1.6413	5.484	2020	6
Heading Pusa panel 2021	5B_586715328	5B	586715328	1.11e-08	2.14338	7.774	2021	6
Heading Jabalpur panel 2021	5B_586715328	5B	586715328	2.29e-06	1.1784	5.474	2021	6
Heading Pusa panel 2018	5B_589118383	5B	589118383	2.1139e-07	1.19058	6.3	2018	6
Heading Jabalpur panel 2019	5B_589118383	5B	589118383	5.5901e-07	1.37385	5.623	2019	6
Heading Pusa panel 2019	5B_589118383	5B	589118383	1.7823e-06	1.45533	5.11	2019	6
Heading Pusa panel 2021	5B_589118383	5B	589118383	4.46e-07	1.85509	6.158	2021	6
Heading Jabalpur panel 2021	5B_589118383	5B	589118383	4.47e-06	1.13714	5.185	2021	6
Maturity Jabalpur panel 2021	5B_589118383	5B	589118383	8.23e-06	1.3136	4.847	2021	6
Heading Pusa panel 2018	5B_589459465	5B	589459465	6.5111e-07	1.1374	5.826	2018	6
Heading Pusa panel 2019	5B_589459465	5B	589459465	5.2553e-07	1.5421	5.595	2019	6
Heading Jabalpur panel 2019	5B_589459465	5B	589459465	6.1553e-07	1.383	5.585	2019	6
Heading Pusa panel 2021	5B_589459465	5B	589459465	1.2e-07	1.88	6.731	2021	6
Heading Jabalpur panel 2021	5B_589459465	5B	589459465	2.57e-06	1.11	5.423	2021	6
Maturity Jabalpur panel 2021	5B_589459465	5B	589459465	3.4e-06	1.32	5.222	2021	6
Heading Pusa panel 2018	5B_589681420	5B	589681420	2.1647e-06	1.1473	5.322	2018	6
Heading Jabalpur panel 2019	5B_589681420	5B	589681420	2.5497e-07	1.5525	5.939	2019	6
Heading Pusa panel 2019	5B_589681420	5B	589681420	3.0932e-07	1.5877	5.806	2019	6
Heading Pusa panel 2021	5B_589681420	5B	589681420	1.23e-07	1.96	6.721	2021	6
Heading Jabalpur panel 2021	5B_589681420	5B	589681420	5.57e-06	1.15	5.089	2021	6
Maturity Jabalpur panel 2021	5B_589681420	5B	589681420	7.3e-06	1.28	4.898	2021	6
Heading Pusa panel 2018	5B_590463161	5B	590463161	2.5942e-06	1.12059	5.246	2018	6
Heading Jabalpur panel 2019	5B_590463161	5B	590463161	3.2666e-07	1.55027	5.839	2019	6
Heading Pusa panel 2019	5B_590463161	5B	590463161	1.3842e-06	1.51375	5.21	2019	6
Heading Pusa panel 2021	5B_590463161	5B	590463161	5.78e-07	1.78188	6.046	2021	6
Maturity Jabalpur panel 2021	5B_590463161	5B	590463161	2.15e-06	1.32267	5.419	2021	6
Heading Jabalpur panel 2021	5B_590463161	5B	590463161	5.78e-06	1.08945	5.073	2021	6
Heading Pusa panel 2018	5B_590557005	5B	590557005	1.047e-08	1.31581	7.578	2018	6
Heading Jabalpur panel 2019	5B_590557005	5B	590557005	1.3148e-06	1.45256	5.28	2019	6
Heading Pusa panel 2019	5B_590557005	5B	590557005	2.5794e-06	1.45139	4.964	2019	6
Heading Pusa panel 2021	5B_590557005	5B	590557005	4.41e-06	1.61931	5.168	2021	6
Heading Jabalpur panel 2021	5B_590557005	5B	590557005	8.9e-06	1.05862	4.888	2021	6
Maturity Jabalpur panel 2021	5B_590557005	5B	590557005	1.09e-05	1.16313	4.73	2021	6
Heading Pusa panel 2018	5B_592792409	5B	592792409	1.5995e-09	1.40397	8.385	2018	6
Maturity Jabalpur panel 2018	5B_592792409	5B	592792409	1.1827e-05	1.01659	4.54	2018	6
Heading Jabalpur panel 2019	5B_592792409	5B	592792409	1.3392e-06	1.47836	5.273	2019	6
Heading Pusa panel 2019	5B_592792409	5B	592792409	5.0248e-06	1.46064	4.7	2019	6
Maturity Jabalpur panel 2021	5B_592792409	5B	592792409	6.13e-06	1.20658	4.972	2021	6
Heading Pusa panel 2021	5B_592792409	5B	592792409	1.07e-05	1.55877	4.79	2021	6
Heading Pusa panel 2018	5B_592797418	5B	592797418	3.2613e-08	1.3059	7.093	2018	6
Heading Jabalpur panel 2018	5B_592797418	5B	592797418	9.0439e-06	1.3718	4.697	2018	6
Heading Jabalpur panel 2019	5B_592797418	5B	592797418	4.1491e-07	1.5145	5.743	2019	6
Heading Pusa panel 2019	5B_592797418	5B	592797418	8.0573e-06	1.4004	4.514	2019	6
Heading Pusa panel 2021	5B_592797418	5B	592797418	3.46e-06	1.63	5.274	2021	6
Maturity Jabalpur panel 2021	5B_592797418	5B	592797418	4.06e-06	1.25	5.147	2021	6
Heading Pusa panel 2018	5B_558332429	5B	558332429	1.0639e-06	1.1963	5.619	2018	5
Heading Pusa panel 2019	5B_558332429	5B	558332429	1.7904e-06	1.3709	5.108	2019	5
Heading Jabalpur panel 2020	5B_558332429	5B	558332429	4.0204e-07	1.4409	5.595	2020	5
Heading Jabalpur panel 2021	5B_558332429	5B	558332429	1.69e-06	1.11	5.606	2021	5
Heading Pusa panel 2021	5B_558332429	5B	558332429	1.87e-06	1.66	5.538	2021	5
Heading Pusa panel 2018	5B_560523124	5B	560523124	2.6309e-09	1.4401	8.17	2018	5
Heading Pusa panel 2019	5B_560523124	5B	560523124	6.6073e-08	1.6282	6.423	2019	5
Heading Jabalpur panel 2019	5B_560523124	5B	560523124	7.1436e-06	1.3246	4.605	2019	5
Heading Jabalpur panel 2021	5B_560523124	5B	560523124	2.41e-06	1.13	5.451	2021	5
Heading Pusa panel 2021	5B_560523124	5B	560523124	3.87e-06	1.67	5.226	2021	5
Heading Pusa panel 2018	5B_565939209	5B	565939209	1.0138e-07	1.351	6.611	2018	5
Heading Jabalpur panel 2018	5B_565939209	5B	565939209	5.9082e-06	1.3566	4.873	2018	5
Heading Pusa panel 2019	5B_565939209	5B	565939209	6.0617e-10	1.7104	8.32	2019	5
Heading Jabalpur panel 2019	5B_565939209	5B	565939209	4.9761e-07	1.4128	5.67	2019	5
Heading Jabalpur panel 2020	5B_565939209	5B	565939209	1.1671e-05	1.2655	4.288	2020	5
Heading Pusa panel 2018	5B_565985738	5B	565985738	3.1238e-09	1.48443	8.097	2018	5
Heading Jabalpur panel 2018	5B_565985738	5B	565985738	1.635e-06	1.5446	5.407	2018	5
Heading Pusa panel 2019	5B_565985738	5B	565985738	4.9818e-10	1.85203	8.401	2019	5
Heading Jabalpur panel 2019	5B_565985738	5B	565985738	1.6418e-07	1.53744	6.116	2019	5
Heading Jabalpur panel 2020	5B_565985738	5B	565985738	1.0602e-05	1.18132	4.325	2020	5
Heading Pusa panel 2018	5B_567647671	5B	567647671	8.8951e-10	1.51517	8.638	2018	5
Heading Jabalpur panel 2018	5B_567647671	5B	567647671	1.2487e-09	1.55269	8.442	2018	5
Maturity Jabalpur panel 2018	5B_567647671	5B	567647671	2.6696e-06	1.17143	5.151	2018	5
Heading Pusa panel 2019	5B_567647671	5B	567647671	3.9604e-08	1.86758	6.628	2019	5
Heading Jabalpur panel 2019	5B_567647671	5B	567647671	8.2017e-06	1.47062	4.551	2019	5
Heading Pusa panel 2018	5B_585984583	5B	585984583	1.2354e-06	1.30818	5.557	2018	5
Heading Pusa panel 2020	5B_585984583	5B	585984583	9.0064e-07	1.92566	5.219	2020	5
Heading Jabalpur panel 2020	5B_585984583	5B	585984583	1.1939e-06	1.67565	5.171	2020	5
Maturity Jabalpur panel 2020	5B_585984583	5B	585984583	8.3209e-06	1.3653	4.324	2020	5
Heading Pusa panel 2021	5B_585984583	5B	585984583	1.06e-06	1.9498	5.785	2021	5
Heading Pusa panel 2018	5B_589896374	5B	589896374	1.2132e-08	1.2919	7.515	2018	5
Heading Pusa panel 2019	5B_589896374	5B	589896374	3.8614e-06	1.4112	4.804	2019	5
Heading Jabalpur panel 2019	5B_589896374	5B	589896374	6.2748e-06	1.2605	4.657	2019	5
Heading Pusa panel 2021	5B_589896374	5B	589896374	1.06e-07	1.83	6.783	2021	5
Heading Jabalpur panel 2021	5B_589896374	5B	589896374	1.04e-06	1.08	5.815	2021	5
Heading Pusa panel 2018	5B_591184260	5B	591184260	7.4774e-09	1.3304	7.722	2018	5
Heading Pusa panel 2019	5B_591184260	5B	591184260	5.4434e-06	1.4094	4.669	2019	5
Heading Jabalpur panel 2019	5B_591184260	5B	591184260	7.0587e-06	1.3754	4.61	2019	5
Heading Pusa panel 2021	5B_591184260	5B	591184260	1.8e-06	1.63	5.556	2021	5
Maturity Jabalpur panel 2021	5B_591184260	5B	591184260	5.81e-06	1.17	4.995	2021	5
Heading Pusa panel 2018	5B_591830635	5B	591830635	3.4119e-09	1.35554	8.059	2018	5
Heading Pusa panel 2019	5B_591830635	5B	591830635	7.2487e-07	1.5651	5.467	2019	5
Heading Jabalpur panel 2019	5B_591830635	5B	591830635	2.9825e-06	1.43855	4.953	2019	5
Heading Pusa panel 2021	5B_591830635	5B	591830635	3.63e-07	1.65804	6.248	2021	5
Maturity Jabalpur panel 2021	5B_591830635	5B	591830635	4.45e-06	1.21824	5.109	2021	5
Heading Pusa panel 2018	5B_592797386	5B	592797386	2.915e-08	1.29378	7.141	2018	5
Heading Pusa panel 2019	5B_592797386	5B	592797386	3.4208e-06	1.45829	4.852	2019	5
Heading Jabalpur panel 2019	5B_592797386	5B	592797386	1.0083e-05	1.35987	4.469	2019	5
Heading Pusa panel 2021	5B_592797386	5B	592797386	1.14e-06	1.65926	5.754	2021	5
Maturity Jabalpur panel 2021	5B_592797386	5B	592797386	4.69e-06	1.22615	5.086	2021	5
Heading Pusa panel 2018	5B_594155067	5B	594155067	2.237e-09	1.38524	8.24	2018	5
Heading Pusa panel 2019	5B_594155067	5B	594155067	1.4224e-07	1.50174	6.116	2019	5
Heading Jabalpur panel 2019	5B_594155067	5B	594155067	4.1759e-07	1.48264	5.74	2019	5
Heading Pusa panel 2021	5B_594155067	5B	594155067	1.01e-06	1.67837	5.805	2021	5
Maturity Jabalpur panel 2021	5B_594155067	5B	594155067	1.36e-06	1.28065	5.614	2021	5
Heading Pusa panel 2018	5B_595064962	5B	595064962	4.4091e-09	1.3321	7.949	2018	5
Heading Pusa panel 2019	5B_595064962	5B	595064962	6.3174e-06	1.4039	4.61	2019	5
Maturity Jabalpur panel 2021	5B_595064962	5B	595064962	2e-06	1.28	5.449	2021	5
Heading Pusa panel 2021	5B_595064962	5B	595064962	2.35e-06	1.63	5.44	2021	5
Heading Jabalpur panel 2021	5B_595064962	5B	595064962	1.09e-05	0.99	4.799	2021	5
Heading Ludhiana panel 2017	2B_59220162	2B	59220162	6.8698e-06	0.94021	4.736	2017	4
Heading Ludhiana panel 2018	2B_59220162	2B	59220162	3.3715e-16	1.7332	14.961	2018	4
Maturity Ludhiana panel 2018	2B_59220162	2B	59220162	3.0356e-08	1.111	6.955	2018	4
Heading Ludhiana panel 2021	2B_59220162	2B	59220162	2.24e-06	0.897	5.418	2021	4
Heading Pusa panel 2018	5B_550910513	5B	550910513	1.508e-06	1.1275	5.473	2018	4
Heading Jabalpur panel 2021	5B_550910513	5B	550910513	3.2e-07	1.18	6.329	2021	4
Maturity Jabalpur panel 2021	5B_550910513	5B	550910513	4.12e-06	1.09	5.142	2021	4
Heading Pusa panel 2021	5B_550910513	5B	550910513	6.87e-06	1.58	4.979	2021	4
Heading Jabalpur panel 2014	5B_556185926	5B	556185926	5.6368e-06	1.1372	5.244	2014	4
Heading Pusa panel 2018	5B_556185926	5B	556185926	1.1033e-07	1.2515	6.575	2018	4
Heading Jabalpur panel 2018	5B_556185926	5B	556185926	9.0488e-06	1.1919	4.697	2018	4
Heading Pusa panel 2019	5B_556185926	5B	556185926	3.7934e-06	1.2767	4.811	2019	4
Heading Pusa panel 2019	5B_559045199	5B	559045199	1.0698e-07	1.7894	6.23	2019	4
Heading Jabalpur panel 2019	5B_559045199	5B	559045199	1.5555e-06	1.4287	5.213	2019	4
Heading Pusa panel 2021	5B_559045199	5B	559045199	7.6e-07	1.96	5.928	2021	4
Heading Jabalpur panel 2021	5B_559045199	5B	559045199	2.15e-06	1.23	5.502	2021	4
Heading Pusa panel 2018	5B_559200003	5B	559200003	3.6481e-06	1.23677	5.103	2018	4
Heading Pusa panel 2019	5B_559200003	5B	559200003	1.7376e-06	1.83311	5.12	2019	4
Heading Jabalpur panel 2021	5B_559200003	5B	559200003	9.69e-07	1.30757	5.846	2021	4
Heading Pusa panel 2021	5B_559200003	5B	559200003	1.86e-06	1.86346	5.54	2021	4
Heading Pusa panel 2018	5B_560652383	5B	560652383	2.5762e-08	1.4534	7.194	2018	4
Heading Pusa panel 2019	5B_560652383	5B	560652383	1.752e-08	1.6836	6.956	2019	4
Heading Jabalpur panel 2019	5B_560652383	5B	560652383	1.7238e-06	1.4371	5.172	2019	4
Heading Jabalpur panel 2020	5B_560652383	5B	560652383	8.4401e-06	1.3383	4.413	2020	4
Heading Pusa panel 2018	5B_567507153	5B	567507153	1.8514e-08	1.39402	7.334	2018	4
Heading Jabalpur panel 2018	5B_567507153	5B	567507153	1.0987e-07	1.47487	6.539	2018	4
Maturity Jabalpur panel 2018	5B_567507153	5B	567507153	9.6125e-06	1.11943	4.625	2018	4
Heading Pusa panel 2019	5B_567507153	5B	567507153	1.2631e-08	1.86049	7.088	2019	4
Heading Pusa panel 2018	5B_569083742	5B	569083742	1.588e-08	1.42537	7.4	2018	4
Heading Jabalpur panel 2018	5B_569083742	5B	569083742	3.3296e-06	1.52036	5.111	2018	4
Heading Pusa panel 2019	5B_569083742	5B	569083742	4.2591e-08	1.94867	6.599	2019	4
Heading Jabalpur panel 2019	5B_569083742	5B	569083742	4.1293e-06	1.60776	4.824	2019	4
Heading Pusa panel 2018	5B_571321876	5B	571321876	7.8885e-10	1.5504	8.69	2018	4
Heading Jabalpur panel 2018	5B_571321876	5B	571321876	4.83e-08	1.5786	6.885	2018	4
Maturity Jabalpur panel 2018	5B_571321876	5B	571321876	1.8381e-06	1.2345	5.305	2018	4
Heading Pusa panel 2019	5B_571321876	5B	571321876	7.0974e-08	1.9453	6.394	2019	4
Heading Pusa panel 2017	5B_583381089	5B	583381089	1.8836e-06	1.47716	5.284	2017	4
Heading Pusa panel 2018	5B_583381089	5B	583381089	1.2581e-06	1.21261	5.549	2018	4
Heading Pusa panel 2021	5B_583381089	5B	583381089	4.67e-09	2.11714	8.157	2021	4
Heading Jabalpur panel 2021	5B_583381089	5B	583381089	9.5e-06	1.06384	4.859	2021	4
Heading Pusa panel 2018	5B_588266110	5B	588266110	9.6945e-08	1.39475	6.63	2018	4
Heading Pusa panel 2019	5B_588266110	5B	588266110	5.1302e-07	1.6441	5.604	2019	4
Heading Jabalpur panel 2019	5B_588266110	5B	588266110	1.0157e-05	1.31275	4.466	2019	4
Heading Pusa panel 2021	5B_588266110	5B	588266110	1.11e-06	1.91043	5.763	2021	4
Heading Pusa panel 2018	5B_591148862	5B	591148862	3.5158e-08	1.22067	7.061	2018	4
Heading Pusa panel 2019	5B_591148862	5B	591148862	1.4902e-06	1.46591	5.181	2019	4
Heading Jabalpur panel 2019	5B_591148862	5B	591148862	9.1033e-06	1.3196	4.509	2019	4
Heading Pusa panel 2021	5B_591148862	5B	591148862	6.59e-06	1.49333	4.997	2021	4
Heading Pusa panel 2018	5B_593016847	5B	593016847	2.455e-09	1.3837	8.2	2018	4
Maturity Jabalpur panel 2018	5B_593016847	5B	593016847	9.979e-06	1.0417	4.609	2018	4
Heading Pusa panel 2019	5B_593016847	5B	593016847	6.0615e-07	1.5268	5.538	2019	4
Heading Jabalpur panel 2019	5B_593016847	5B	593016847	5.0823e-06	1.3845	4.741	2019	4
Heading Pusa panel 2018	5B_593137406	5B	593137406	2.9643e-09	1.3805	8.119	2018	4
Heading Jabalpur panel 2019	5B_593137406	5B	593137406	4.9513e-06	1.3399	4.751	2019	4
Heading Pusa panel 2019	5B_593137406	5B	593137406	6.758e-06	1.3068	4.584	2019	4
Maturity Jabalpur panel 2021	5B_593137406	5B	593137406	6.82e-06	1.21	4.927	2021	4
Heading Pusa panel 2018	5B_595052159	5B	595052159	1.5588e-07	1.1665	6.429	2018	4
Heading Pusa panel 2019	5B_595052159	5B	595052159	2.5779e-06	1.4467	4.964	2019	4
Heading Jabalpur panel 2019	5B_595052159	5B	595052159	3.7621e-06	1.348	4.861	2019	4
Maturity Jabalpur panel 2021	5B_595052159	5B	595052159	4.23e-06	1.08	5.13	2021	4
Heading Pusa panel 2018	5B_596948341	5B	596948341	6.3063e-07	1.03353	5.839	2018	4
Heading Jabalpur panel 2018	5B_596948341	5B	596948341	1.1958e-05	1.00649	4.581	2018	4
Heading Pusa panel 2019	5B_596948341	5B	596948341	1.5866e-06	1.31992	5.156	2019	4
Heading Jabalpur panel 2019	5B_596948341	5B	596948341	3.7123e-06	1.27898	4.866	2019	4
Heading Ludhiana panel 2020	7D_55920290	7D	55920290	1.5469e-06	0.92292	5.051	2020	4
Maturity Ludhiana panel 2020	7D_55920290	7D	55920290	1.0464e-05	0.67143	4.296	2020	4
Heading Jabalpur panel 2021	7D_55920290	7D	55920290	1.73e-07	0.987	6.598	2021	4
Maturity Jabalpur panel 2021	7D_55920290	7D	55920290	2.56e-06	1.12	5.343	2021	4
Heading Ludhiana panel 2020	7D_57904794	7D	57904794	8.3579e-08	0.86749	6.186	2020	4
Maturity Ludhiana panel 2020	7D_57904794	7D	57904794	4.9585e-07	0.67843	5.469	2020	4
Maturity Jabalpur panel 2021	7D_57904794	7D	57904794	3.91e-06	1.12	5.163	2021	4
Heading Jabalpur panel 2021	7D_57904794	7D	57904794	1.08e-05	0.955	4.805	2021	4
Heading Ludhiana panel 2015	2B_53667024	2B	53667024	1.1217e-05	0.7985	4.545	2015	3
Heading Ludhiana panel 2018	2B_53667024	2B	53667024	4.6097e-13	1.70074	11.754	2018	3
Maturity Ludhiana panel 2018	2B_53667024	2B	53667024	1.9483e-08	1.2242	7.14	2018	3
Heading Ludhiana panel 2015	2B_57683037	2B	57683037	1.1712e-06	0.87592	5.471	2015	3
Heading Ludhiana panel 2018	2B_57683037	2B	57683037	5.1669e-12	1.7187	10.701	2018	3
Maturity Ludhiana panel 2018	2B_57683037	2B	57683037	1.2418e-07	1.1441	6.371	2018	3
Heading Ludhiana panel 2015	2B_59094836	2B	59094836	1.0395e-05	0.69342	4.576	2015	3
Heading Ludhiana panel 2018	2B_59094836	2B	59094836	7.0799e-18	1.8435	16.715	2018	3
Maturity Ludhiana panel 2018	2B_59094836	2B	59094836	7.9126e-10	1.1874	8.483	2018	3
Heading Ludhiana panel 2017	2B_59176600	2B	59176600	9.0444e-06	0.95313	4.624	2017	3
Heading Ludhiana panel 2018	2B_59176600	2B	59176600	6.5042e-13	1.5554	11.603	2018	3
Maturity Ludhiana panel 2018	2B_59176600	2B	59176600	9.5422e-08	1.036	6.48	2018	3
Heading Ludhiana panel 2017	2B_59584538	2B	59584538	7.3249e-06	0.9681	4.71	2017	3
Heading Ludhiana panel 2018	2B_59584538	2B	59584538	1.5722e-16	1.7237	15.305	2018	3
Maturity Ludhiana panel 2018	2B_59584538	2B	59584538	4.2968e-08	1.08	6.811	2018	3
Heading Jabalpur panel 2016	5A_580935013	5A	580935013	2.3367e-07	2.79069	6.409	2016	3
Heading Pusa panel 2016	5A_580935013	5A	580935013	3.1741e-07	4.3852	6.216	2016	3
Maturity Jabalpur panel 2016	5A_580935013	5A	580935013	1.1608e-06	2.00389	5.639	2016	3
Heading Pusa panel 2018	5B_549777627	5B	549777627	6.4845e-06	1.1395	4.863	2018	3
Heading Jabalpur panel 2021	5B_549777627	5B	549777627	2.5e-07	1.28	6.437	2021	3
Heading Pusa panel 2021	5B_549777627	5B	549777627	4.31e-06	1.71	5.179	2021	3
Heading Pusa panel 2019	5B_557138172	5B	557138172	5.1533e-07	1.59511	5.602	2019	3
Heading Jabalpur panel 2021	5B_557138172	5B	557138172	1.05e-07	1.33693	6.815	2021	3
Heading Pusa panel 2021	5B_557138172	5B	557138172	1.19e-06	1.82928	5.733	2021	3
Heading Jabalpur panel 2019	5B_562646635	5B	562646635	5.6242e-06	1.1517	4.701	2019	3
Heading Pusa panel 2019	5B_562646635	5B	562646635	6.7269e-06	1.1531	4.585	2019	3
Heading Ludhiana panel 2019	5B_562646635	5B	562646635	1.155e-05	0.79216	4.332	2019	3
Heading Pusa panel 2018	5B_568678349	5B	568678349	4.2025e-08	1.33924	6.985	2018	3
Heading Jabalpur panel 2018	5B_568678349	5B	568678349	4.5159e-06	1.3418	4.985	2018	3
Heading Pusa panel 2019	5B_568678349	5B	568678349	1.6915e-07	1.7489	6.046	2019	3
Heading Pusa panel 2018	5B_570824048	5B	570824048	4.9344e-08	1.349	6.917	2018	3
Heading Jabalpur panel 2018	5B_570824048	5B	570824048	4.7825e-07	1.4734	5.921	2018	3
Heading Pusa panel 2019	5B_570824048	5B	570824048	1.5759e-08	1.7193	6.999	2019	3
Heading Pusa panel 2018	5B_571199142	5B	571199142	1.6433e-08	1.4448	7.385	2018	3
Heading Pusa panel 2019	5B_571199142	5B	571199142	6.2819e-11	1.9952	9.25	2019	3
Heading Jabalpur panel 2019	5B_571199142	5B	571199142	1.4005e-07	1.5732	6.18	2019	3
Heading Pusa panel 2018	5B_584851722	5B	584851722	8.1328e-07	1.361	5.732	2018	3
Heading Jabalpur panel 2020	5B_584851722	5B	584851722	9.9585e-06	1.4952	4.349	2020	3
Heading Pusa panel 2021	5B_584851722	5B	584851722	1.91e-06	1.7	5.53	2021	3
Heading Pusa panel 2018	5B_592791845	5B	592791845	7.6211e-08	1.26196	6.732	2018	3
Heading Jabalpur panel 2018	5B_592791845	5B	592791845	2.2974e-06	1.37596	5.266	2018	3
Heading Jabalpur panel 2019	5B_592791845	5B	592791845	6.9799e-06	1.38842	4.615	2019	3
Heading Pusa panel 2018	5B_595131483	5B	595131483	4.025e-09	1.2518	7.988	2018	3
Heading Jabalpur panel 2019	5B_595131483	5B	595131483	1.8474e-06	1.3953	5.144	2019	3
Heading Pusa panel 2019	5B_595131483	5B	595131483	7.8435e-06	1.3708	4.525	2019	3
Heading Pusa panel 2018	5B_595649946	5B	595649946	1.0653e-09	1.35828	8.56	2018	3
Heading Jabalpur panel 2018	5B_595649946	5B	595649946	2.1668e-06	1.31201	5.29	2018	3
Maturity Jabalpur panel 2018	5B_595649946	5B	595649946	4.404e-06	1.01316	4.945	2018	3
Heading Pusa panel 2018	5B_596398496	5B	596398496	3.8294e-07	1.1356	6.049	2018	3
Heading Jabalpur panel 2019	5B_596398496	5B	596398496	2.1069e-06	1.3824	5.092	2019	3
Heading Pusa panel 2019	5B_596398496	5B	596398496	8.7495e-06	1.3575	4.482	2019	3
Maturity Jabalpur panel 2021	7D_55486522	7D	55486522	5.96e-06	1.06	4.984	2021	3
Maturity Pusa panel 2021	7D_55486522	7D	55486522	6.56e-06	0.664	4.754	2021	3
Heading Jabalpur panel 2021	7D_55486522	7D	55486522	1.09e-05	0.951	4.799	2021	3
Maturity Ludhiana panel 2020	7D_55529933	7D	55529933	3.4095e-06	0.6698	4.726	2020	3
Heading Ludhiana panel 2020	7D_55529933	7D	55529933	4.4995e-06	0.85836	4.638	2020	3
Maturity Jabalpur panel 2021	7D_55529933	7D	55529933	1.09e-05	1.06	4.729	2021	3
Heading Ludhiana panel 2020	7D_58369927	7D	58369927	2.5681e-06	0.95502	4.855	2020	3
Maturity Jabalpur panel 2021	7D_58369927	7D	58369927	5.66e-06	1.11683	5.006	2021	3
Heading Jabalpur panel 2021	7D_58369927	7D	58369927	7.2e-06	0.94183	4.978	2021	3
Heading Ludhiana panel 2018	2B_43232877	2B	43232877	5.8949e-09	1.44	7.692	2018	2
Maturity Ludhiana panel 2018	2B_43232877	2B	43232877	2.0651e-06	1.0426	5.215	2018	2
Heading Ludhiana panel 2018	2B_44584048	2B	44584048	2.267e-08	1.17284	7.126	2018	2
Maturity Ludhiana panel 2018	2B_44584048	2B	44584048	8.7009e-07	0.95294	5.569	2018	2
Heading Ludhiana panel 2018	2B_44897490	2B	44897490	4.9218e-08	1.12126	6.801	2018	2
Maturity Ludhiana panel 2018	2B_44897490	2B	44897490	1.6844e-06	0.88665	5.298	2018	2
Heading Ludhiana panel 2018	2B_44953199	2B	44953199	5.1566e-08	1.1256	6.782	2018	2
Maturity Ludhiana panel 2018	2B_44953199	2B	44953199	2.5956e-06	0.89084	5.121	2018	2
Heading Ludhiana panel 2018	2B_45349379	2B	45349379	1.188e-08	1.2099	7.397	2018	2
Maturity Ludhiana panel 2018	2B_45349379	2B	45349379	1.1997e-07	0.94803	6.385	2018	2
Heading Ludhiana panel 2018	2B_51227491	2B	51227491	1.3609e-09	1.477	8.312	2018	2
Maturity Ludhiana panel 2018	2B_51227491	2B	51227491	7.17e-07	1.1336	5.648	2018	2
Heading Ludhiana panel 2018	2B_53051679	2B	53051679	3.5634e-09	1.41163	7.904	2018	2
Maturity Ludhiana panel 2018	2B_53051679	2B	53051679	2.6746e-06	1.00916	5.109	2018	2
Heading Ludhiana panel 2018	2B_53115766	2B	53115766	1.4631e-13	1.71198	12.258	2018	2
Maturity Ludhiana panel 2018	2B_53115766	2B	53115766	1.7518e-09	1.29928	8.148	2018	2
Heading Ludhiana panel 2018	2B_53295873	2B	53295873	8.5911e-12	1.51657	10.481	2018	2
Maturity Ludhiana panel 2018	2B_53295873	2B	53295873	3.9295e-07	1.08999	5.896	2018	2
Heading Ludhiana panel 2018	2B_58298863	2B	58298863	2.5047e-13	1.5171	12.021	2018	2
Maturity Ludhiana panel 2018	2B_58298863	2B	58298863	2.5739e-06	0.86834	5.125	2018	2
Heading Ludhiana panel 2018	2B_59220243	2B	59220243	2.3813e-17	1.82565	16.161	2018	2
Maturity Ludhiana panel 2018	2B_59220243	2B	59220243	2.1519e-09	1.19096	8.062	2018	2
Maturity Ludhiana panel 2020	3D_56844252	3D	56844252	5.2766e-06	0.71664	4.558	2020	2
Heading Ludhiana panel 2020	3D_56844252	3D	56844252	5.3599e-06	1.01734	4.571	2020	2
Heading Ludhiana panel 2021	4D_108499424	4D	108499424	1.85e-06	1.2	5.501	2021	2
Maturity Ludhiana panel 2021	4D_108499424	4D	108499424	6.01e-06	0.316	4.944	2021	2
Heading Ludhiana panel 2021	4D_134691363	4D	134691363	1.51e-06	0.97762	5.586	2021	2
Maturity Ludhiana panel 2021	4D_134691363	4D	134691363	7.13e-06	0.20268	4.872	2021	2
Heading Ludhiana panel 2021	4D_219583689	4D	219583689	1.85e-06	1.20058	5.501	2021	2
Maturity Ludhiana panel 2021	4D_219583689	4D	219583689	6.01e-06	0.31579	4.944	2021	2
Heading Ludhiana panel 2021	4D_326863509	4D	326863509	1.85e-06	1.20058	5.501	2021	2
Maturity Ludhiana panel 2021	4D_326863509	4D	326863509	6.01e-06	0.31579	4.944	2021	2
Heading Ludhiana panel 2021	4D_331814539	4D	331814539	1.85e-06	1.20058	5.501	2021	2
Maturity Ludhiana panel 2021	4D_331814539	4D	331814539	6.01e-06	0.31579	4.944	2021	2
Heading Ludhiana panel 2021	4D_335712333	4D	335712333	1.85e-06	1.2	5.501	2021	2
Maturity Ludhiana panel 2021	4D_335712333	4D	335712333	6.01e-06	0.316	4.944	2021	2
Heading Ludhiana panel 2021	4D_356888860	4D	356888860	1.85e-06	1.2	5.501	2021	2
Maturity Ludhiana panel 2021	4D_356888860	4D	356888860	6.01e-06	0.316	4.944	2021	2
Heading Ludhiana panel 2021	4D_368596770	4D	368596770	1.85e-06	1.20058	5.501	2021	2
Maturity Ludhiana panel 2021	4D_368596770	4D	368596770	6.01e-06	0.31579	4.944	2021	2
Heading Pusa panel 2018	5B_549730988	5B	549730988	8.8458e-06	1.2112	4.734	2018	2
Heading Jabalpur panel 2021	5B_549730988	5B	549730988	6.48e-06	1.06	5.024	2021	2
Heading Pusa panel 2018	5B_554810601	5B	554810601	3.0912e-06	1.1581	5.172	2018	2
Heading Jabalpur panel 2021	5B_554810601	5B	554810601	5.99e-06	1.06	5.058	2021	2
Heading Pusa panel 2018	5B_561296413	5B	561296413	1.2961e-08	1.4941	7.487	2018	2
Heading Pusa panel 2019	5B_561296413	5B	561296413	9.5984e-07	1.8459	5.355	2019	2
Heading Pusa panel 2018	5B_596648516	5B	596648516	9.9649e-09	1.2555	7.599	2018	2
Heading Jabalpur panel 2018	5B_596648516	5B	596648516	9.2545e-06	1.3178	4.687	2018	2
Heading Pusa panel 2018	5B_596680975	5B	596680975	2.3222e-07	1.1107	6.26	2018	2
Heading Jabalpur panel 2019	5B_596680975	5B	596680975	5.6983e-06	1.3064	4.695	2019	2
Heading Pusa panel 2018	5B_597098833	5B	597098833	9.215e-07	1.05004	5.68	2018	2
Heading Jabalpur panel 2019	5B_597098833	5B	597098833	3.8528e-06	1.21354	4.851	2019	2
Heading Jabalpur panel 2015	6B_186319977	6B	186319977	6.1442e-06	0.98953	4.853	2015	2
Maturity Jabalpur panel 2015	6B_186319977	6B	186319977	8.6235e-06	0.98944	4.71	2015	2
Heading Jabalpur panel 2015	6B_190376868	6B	190376868	7.4914e-07	1.1085	5.728	2015	2
Maturity Jabalpur panel 2015	6B_190376868	6B	190376868	9.7446e-06	1.0521	4.66	2015	2
Heading Jabalpur panel 2015	6B_219715718	6B	219715718	2.3079e-06	1.0478	5.259	2015	2
Maturity Jabalpur panel 2015	6B_219715718	6B	219715718	6.9197e-06	1.0687	4.802	2015	2
Maturity Jabalpur panel 2015	6B_224585504	6B	224585504	8.6926e-06	1.09595	4.707	2015	2
Heading Jabalpur panel 2015	6B_224585504	6B	224585504	1.0142e-05	0.99759	4.645	2015	2
Heading Ludhiana panel 2016	7B_305603805	7B	305603805	2.1885e-06	1.28289	5.373	2016	2
Maturity Jabalpur panel 2016	7B_305603805	7B	305603805	9.8075e-06	1.28355	4.737	2016	2
Heading Ludhiana panel 2020	7D_55446953	7D	55446953	4.1845e-07	0.9896	5.558	2020	2
Maturity Ludhiana panel 2020	7D_55446953	7D	55446953	3.3013e-06	0.66869	4.738	2020	2
Heading Ludhiana panel 2020	7D_56296098	7D	56296098	5.5065e-06	0.84972	4.56	2020	2
Maturity Jabalpur panel 2021	7D_56296098	7D	56296098	8.87e-06	1.07528	4.815	2021	2
Heading Ludhiana panel 2020	7D_57775472	7D	57775472	5.5866e-07	0.90014	5.445	2020	2
Maturity Ludhiana panel 2020	7D_57775472	7D	57775472	7.8513e-06	0.63189	4.406	2020	2
Heading Ludhiana panel 2020	7D_58206696	7D	58206696	5.4615e-06	0.91077	4.563	2020	2
Maturity Jabalpur panel 2021	7D_58206696	7D	58206696	4.35e-06	1.08822	5.118	2021	2
Maturity Jabalpur panel 2021	7D_58633321	7D	58633321	6.57e-06	1.1	4.943	2021	2
Heading Jabalpur panel 2021	7D_58633321	7D	58633321	1.02e-05	0.954	4.828	2021	2
